# Supplementary material for: Genome-Wide Detection and Analysis of Copy Number Variation in Anhui Indigenous and Western Commercial Pig Breeds Using Porcine 80K SNP BeadChip
Source: Genes (Basel). 2023 Mar 5;14(3):654. doi: 10.3390/genes14030654 (PMC10047991; doi:10.3390/genes14030654)
Supplement: Supplementary file 1 [file genes-14-00654-s001.zip]

Archive with 1 entries (1 files):
- genes-2200248-supplementary.xlsx
