# Supplementary material for: Genome-Wide Detection and Analysis of Copy Number Variation in Anhui Indigenous and Western Commercial Pig Breeds Using Porcine 80K SNP BeadChip
Source: Genes (Basel). 2023 Mar 5;14(3):654. doi: 10.3390/genes14030654 (PMC10047991; doi:10.3390/genes14030654)
Supplement: Supplementary file 1 [file genes-14-00654-s001.zip › genes-2200248-supplementary.xlsx]

## Sheet: S1
AHIPs_population						WECPs_population
CNVR ID	Chromosome	Start	End	Type		CNVR ID	Chromosome	Start	End	Type
CNVR_loss_1	1	4621444	7268471	loss		CNVR_loss_1	1	233515	3091800	loss
CNVR_loss_2	1	14811971	16701036	loss		CNVR_loss_2	1	4393531	7268471	loss
CNVR_loss_3	1	19988193	21899292	loss		CNVR_loss_3	1	14052225	18376642	loss
CNVR_loss_4	1	25469368	27486756	loss		CNVR_loss_4	1	19735970	22221971	loss
CNVR_loss_5	1	30920321	33149902	loss		CNVR_loss_5	1	25469368	27727382	loss
CNVR_loss_6	1	34497061	35621025	loss		CNVR_loss_6	1	30124413	33073850	loss
CNVR_loss_7	1	39746186	40927974	loss		CNVR_loss_7	1	34497061	35842771	loss
CNVR_loss_8	1	43607958	44013987	loss		CNVR_loss_8	1	38574466	41709959	loss
CNVR_loss_9	1	45509110	46529805	loss		CNVR_loss_9	1	49298217	50289267	loss
CNVR_loss_10	1	50857125	56564569	loss		CNVR_loss_10	1	50857125	56777489	loss
CNVR_loss_11	1	65968960	68435564	loss		CNVR_loss_11	1	59682626	61337518	loss
CNVR_loss_12	1	68993279	70950692	loss		CNVR_loss_12	1	62572891	71455634	loss
CNVR_loss_13	1	75151870	79706261	loss		CNVR_loss_13	1	75151870	80243844	loss
CNVR_loss_14	1	95722641	101301586	loss		CNVR_loss_14	1	90654890	91563929	loss
CNVR_loss_15	1	115259642	115838612	loss		CNVR_loss_15	1	98459990	101399152	loss
CNVR_loss_16	1	192669298	193093994	loss		CNVR_loss_16	1	102290540	102718610	loss
CNVR_loss_17	1	308111095	308578705	loss		CNVR_loss_17	1	111552970	112386694	loss
CNVR_loss_18	1	312107714	312794024	loss		CNVR_loss_18	1	171950114	173010521	loss
CNVR_loss_19	1	313019088	313925794	loss		CNVR_loss_19	1	190422856	190614150	loss
CNVR_loss_20	2	302556	632707	loss		CNVR_loss_20	1	192669298	194293541	loss
CNVR_loss_21	2	13853695	14596663	loss		CNVR_loss_21	1	194987488	195271689	loss
CNVR_loss_22	2	16695031	17975540	loss		CNVR_loss_22	1	219816097	220815008	loss
CNVR_loss_23	2	23531031	26327703	loss		CNVR_loss_23	1	234427007	234708440	loss
CNVR_loss_24	2	31536679	32186193	loss		CNVR_loss_24	1	244319261	244936885	loss
CNVR_loss_25	2	35831507	36919501	loss		CNVR_loss_25	1	251512794	254217184	loss
CNVR_loss_26	2	38779149	39302035	loss		CNVR_loss_26	1	298006632	298356205	loss
CNVR_loss_27	2	45714422	46185210	loss		CNVR_loss_27	1	300146437	301198363	loss
CNVR_loss_28	2	101918372	103790194	loss		CNVR_loss_28	1	302058323	302136903	loss
CNVR_loss_29	2	110289957	112437496	loss		CNVR_loss_29	1	302960209	303984121	loss
CNVR_loss_30	2	114621730	116470460	loss		CNVR_loss_30	1	304518583	305542168	loss
CNVR_loss_31	2	129334960	131150220	loss		CNVR_loss_31	1	308111095	308783518	loss
CNVR_loss_32	2	131834203	132608940	loss		CNVR_loss_32	1	313019088	313925794	loss
CNVR_loss_33	2	136398371	139552430	loss		CNVR_loss_33	2	302556	632707	loss
CNVR_loss_34	2	147793161	148087508	loss		CNVR_loss_34	2	1908867	3553794	loss
CNVR_loss_35	3	11397857	11694292	loss		CNVR_loss_35	2	14943495	15043340	loss
CNVR_loss_36	3	63608453	64352595	loss		CNVR_loss_36	2	16592765	17975540	loss
CNVR_loss_37	3	68109356	70398391	loss		CNVR_loss_37	2	21198796	21530961	loss
CNVR_loss_38	3	105477844	107151059	loss		CNVR_loss_38	2	22198732	26327703	loss
CNVR_loss_39	3	109260464	109874139	loss		CNVR_loss_39	2	33375862	33784719	loss
CNVR_loss_40	3	131302875	132508802	loss		CNVR_loss_40	2	34512802	36919501	loss
CNVR_loss_41	4	24999937	30712720	loss		CNVR_loss_41	2	38779149	39656001	loss
CNVR_loss_42	4	32277438	33474855	loss		CNVR_loss_42	2	45714422	46297856	loss
CNVR_loss_43	4	34853444	34965838	loss		CNVR_loss_43	2	85930506	87106233	loss
CNVR_loss_44	4	50954067	51298876	loss		CNVR_loss_44	2	93543542	94631894	loss
CNVR_loss_45	4	53485416	54604378	loss		CNVR_loss_45	2	97735067	99782550	loss
CNVR_loss_46	4	62885525	63090979	loss		CNVR_loss_46	2	100248260	106307761	loss
CNVR_loss_47	4	73521538	74259849	loss		CNVR_loss_47	2	107463137	112559732	loss
CNVR_loss_48	4	124205654	125130052	loss		CNVR_loss_48	2	113160574	116470460	loss
CNVR_loss_49	4	126581855	128941977	loss		CNVR_loss_49	2	117593190	118934685	loss
CNVR_loss_50	4	130592358	132892251	loss		CNVR_loss_50	2	125613759	127498474	loss
CNVR_loss_51	5	27376741	28884161	loss		CNVR_loss_51	2	129260421	131150220	loss
CNVR_loss_52	5	39327879	41617274	loss		CNVR_loss_52	2	131834203	132899397	loss
CNVR_loss_53	5	58220726	58402986	loss		CNVR_loss_53	2	136655125	140558228	loss
CNVR_loss_54	5	61439142	61561329	loss		CNVR_loss_54	2	141768156	143614475	loss
CNVR_loss_55	5	63899849	65226733	loss		CNVR_loss_55	2	147048523	148001179	loss
CNVR_loss_56	5	72971559	74219334	loss		CNVR_loss_56	2	157035286	158549163	loss
CNVR_loss_57	5	95787046	96373686	loss		CNVR_loss_57	2	159219557	159424245	loss
CNVR_loss_58	5	96663820	97286132	loss		CNVR_loss_58	2	160933992	161309648	loss
CNVR_loss_59	5	99128905	101165505	loss		CNVR_loss_59	3	0	375891	loss
CNVR_loss_60	5	102218316	103382994	loss		CNVR_loss_60	3	10629822	11754938	loss
CNVR_loss_61	5	104338721	104765299	loss		CNVR_loss_61	3	14007265	14341973	loss
CNVR_loss_62	6	827116	1122428	loss		CNVR_loss_62	3	39375927	40155642	loss
CNVR_loss_63	6	14238894	15265862	loss		CNVR_loss_63	3	62785268	64520310	loss
CNVR_loss_64	6	21625545	23718513	loss		CNVR_loss_64	3	68404896	70398391	loss
CNVR_loss_65	6	57943127	58322243	loss		CNVR_loss_65	3	92452832	92672161	loss
CNVR_loss_66	6	62176946	62430220	loss		CNVR_loss_66	3	104692463	107151059	loss
CNVR_loss_67	6	123307483	124143031	loss		CNVR_loss_67	3	109260464	109874139	loss
CNVR_loss_68	6	129702907	131345131	loss		CNVR_loss_68	3	128223007	128848847	loss
CNVR_loss_69	6	132116850	133250650	loss		CNVR_loss_69	3	131172218	132024423	loss
CNVR_loss_70	6	134378095	134497926	loss		CNVR_loss_70	3	144375660	144495075	loss
CNVR_loss_71	7	3363899	3495099	loss		CNVR_loss_71	4	349866	2170674	loss
CNVR_loss_72	7	8636052	9208606	loss		CNVR_loss_72	4	6022959	6446641	loss
CNVR_loss_73	7	29891196	30780836	loss		CNVR_loss_73	4	15617800	17100908	loss
CNVR_loss_74	7	31800221	32236481	loss		CNVR_loss_74	4	17792937	18945601	loss
CNVR_loss_75	7	38377078	39432680	loss		CNVR_loss_75	4	24999937	30597930	loss
CNVR_loss_76	7	67550289	67797696	loss		CNVR_loss_76	4	32277438	35550596	loss
CNVR_loss_77	7	76111756	78078157	loss		CNVR_loss_77	4	46822722	48261465	loss
CNVR_loss_78	7	96768245	97281511	loss		CNVR_loss_78	4	50954067	51718199	loss
CNVR_loss_79	7	111518357	115801644	loss		CNVR_loss_79	4	53783996	54693891	loss
CNVR_loss_80	7	128674508	129955838	loss		CNVR_loss_80	4	62177861	64780020	loss
CNVR_loss_81	7	130260433	131144250	loss		CNVR_loss_81	4	66089889	67304102	loss
CNVR_loss_82	8	23033602	29434164	loss		CNVR_loss_82	4	73521538	74411586	loss
CNVR_loss_83	8	36972953	38924788	loss		CNVR_loss_83	4	83626202	85622235	loss
CNVR_loss_84	8	69662284	70033358	loss		CNVR_loss_84	4	121460880	121694096	loss
CNVR_loss_85	8	73002549	73611944	loss		CNVR_loss_85	4	123202552	129514403	loss
CNVR_loss_86	8	101976068	102914965	loss		CNVR_loss_86	4	130469151	132892251	loss
CNVR_loss_87	8	105392660	107605719	loss		CNVR_loss_87	4	134295938	135677951	loss
CNVR_loss_88	8	108620248	108903615	loss		CNVR_loss_88	5	2847	7695	loss
CNVR_loss_89	8	112820357	114407527	loss		CNVR_loss_89	5	6139359	6339709	loss
CNVR_loss_90	8	118356720	119283426	loss		CNVR_loss_90	5	27869742	28884161	loss
CNVR_loss_91	8	123531158	124128258	loss		CNVR_loss_91	5	39749166	41617274	loss
CNVR_loss_92	8	131207688	133196681	loss		CNVR_loss_92	5	59394492	61561329	loss
CNVR_loss_93	8	134714259	139134037	loss		CNVR_loss_93	5	63860393	65361223	loss
CNVR_loss_94	8	148159458	148485522	loss		CNVR_loss_94	5	73021759	76016635	loss
CNVR_loss_95	9	16515765	18496140	loss		CNVR_loss_95	5	77179466	77859493	loss
CNVR_loss_96	9	26041973	27068802	loss		CNVR_loss_96	5	88251756	88618093	loss
CNVR_loss_97	9	38912997	39810233	loss		CNVR_loss_97	5	95787046	97446603	loss
CNVR_loss_98	9	62083176	62405224	loss		CNVR_loss_98	5	98920379	101165505	loss
CNVR_loss_99	9	75194568	76916314	loss		CNVR_loss_99	5	102268471	105111568	loss
CNVR_loss_100	9	110324409	112059419	loss		CNVR_loss_100	5	107237042	107831221	loss
CNVR_loss_101	9	122547639	124307791	loss		CNVR_loss_101	5	110673834	111453206	loss
CNVR_loss_102	9	138365685	139492290	loss		CNVR_loss_102	6	305886	1122428	loss
CNVR_loss_103	9	139957844	140777211	loss		CNVR_loss_103	6	3821548	4426420	loss
CNVR_loss_104	9	143242124	143635813	loss		CNVR_loss_104	6	14238894	15265862	loss
CNVR_loss_105	10	3341469	7244404	loss		CNVR_loss_105	6	21625545	23900710	loss
CNVR_loss_106	10	22716280	23224544	loss		CNVR_loss_106	6	32079033	33713204	loss
CNVR_loss_107	10	23556969	24171712	loss		CNVR_loss_107	6	57943127	58753925	loss
CNVR_loss_108	10	28797811	30073323	loss		CNVR_loss_108	6	62111172	64824557	loss
CNVR_loss_109	10	40670821	42539674	loss		CNVR_loss_109	6	88445968	89956690	loss
CNVR_loss_110	10	46672591	48142041	loss		CNVR_loss_110	6	117673658	118286246	loss
CNVR_loss_111	10	58238109	58934313	loss		CNVR_loss_111	6	120759217	126075089	loss
CNVR_loss_112	10	60094703	61503252	loss		CNVR_loss_112	6	128989993	133697109	loss
CNVR_loss_113	10	68056240	69082896	loss		CNVR_loss_113	6	134378095	135538273	loss
CNVR_loss_114	11	28330740	29212417	loss		CNVR_loss_114	6	137257888	140252019	loss
CNVR_loss_115	11	43582814	44061466	loss		CNVR_loss_115	6	148004363	149622811	loss
CNVR_loss_116	11	59634851	62480762	loss		CNVR_loss_116	7	5774547	7012908	loss
CNVR_loss_117	11	64464010	64773392	loss		CNVR_loss_117	7	8818801	9557054	loss
CNVR_loss_118	11	66764035	68014306	loss		CNVR_loss_118	7	13716604	15925137	loss
CNVR_loss_119	11	85062359	85378962	loss		CNVR_loss_119	7	16088981	16395416	loss
CNVR_loss_120	11	86387830	86796356	loss		CNVR_loss_120	7	18242915	20684539	loss
CNVR_loss_121	12	879362	2445965	loss		CNVR_loss_121	7	30036530	32332611	loss
CNVR_loss_122	12	36458453	38055517	loss		CNVR_loss_122	7	38377078	39512713	loss
CNVR_loss_123	12	45345439	45523175	loss		CNVR_loss_123	7	50084357	50902752	loss
CNVR_loss_124	12	62379683	62502314	loss		CNVR_loss_124	7	67195298	67871790	loss
CNVR_loss_125	13	7891776	8919804	loss		CNVR_loss_125	7	71442514	71752102	loss
CNVR_loss_126	13	9839583	13763618	loss		CNVR_loss_126	7	73899891	78662367	loss
CNVR_loss_127	13	16916220	17784785	loss		CNVR_loss_127	7	95798940	97281511	loss
CNVR_loss_128	13	102306232	102523550	loss		CNVR_loss_128	7	97849400	98507863	loss
CNVR_loss_129	13	137949585	138499971	loss		CNVR_loss_129	7	102949951	103460706	loss
CNVR_loss_130	13	163106220	163763174	loss		CNVR_loss_130	7	111019262	115889010	loss
CNVR_loss_131	13	179392747	180090208	loss		CNVR_loss_131	7	119230503	120191084	loss
CNVR_loss_132	13	184508130	188233318	loss		CNVR_loss_132	7	128822974	131388532	loss
CNVR_loss_133	13	188602209	188906506	loss		CNVR_loss_133	8	6729151	8220518	loss
CNVR_loss_134	13	193793634	198408040	loss		CNVR_loss_134	8	13629661	15090247	loss
CNVR_loss_135	13	200335858	201166260	loss		CNVR_loss_135	8	15769282	18257992	loss
CNVR_loss_136	13	204404662	204891407	loss		CNVR_loss_136	8	22904022	29434164	loss
CNVR_loss_137	13	216907306	218612146	loss		CNVR_loss_137	8	31947785	32387050	loss
CNVR_loss_138	14	19322091	20698075	loss		CNVR_loss_138	8	34728158	39105768	loss
CNVR_loss_139	14	50440156	50568869	loss		CNVR_loss_139	8	67090578	70033358	loss
CNVR_loss_140	14	71648106	72049542	loss		CNVR_loss_140	8	73002549	73786978	loss
CNVR_loss_141	14	72751685	78215493	loss		CNVR_loss_141	8	89631230	89927453	loss
CNVR_loss_142	14	89268735	89670530	loss		CNVR_loss_142	8	90932128	91991327	loss
CNVR_loss_143	14	101124119	103472244	loss		CNVR_loss_143	8	94875194	96051658	loss
CNVR_loss_144	14	103891750	105512375	loss		CNVR_loss_144	8	98613999	99027479	loss
CNVR_loss_145	14	131905994	132375118	loss		CNVR_loss_145	8	100532519	100921095	loss
CNVR_loss_146	14	136282203	137159990	loss		CNVR_loss_146	8	101976068	102914965	loss
CNVR_loss_147	14	141004641	141318063	loss		CNVR_loss_147	8	104662026	107772458	loss
CNVR_loss_148	14	151808771	153274578	loss		CNVR_loss_148	8	108620248	109404676	loss
CNVR_loss_149	15	2916827	6391957	loss		CNVR_loss_149	8	112483084	114734690	loss
CNVR_loss_150	15	6748365	7623572	loss		CNVR_loss_150	8	115780478	120417888	loss
CNVR_loss_151	15	9294770	11361898	loss		CNVR_loss_151	8	123475515	124128258	loss
CNVR_loss_152	15	12155691	12844713	loss		CNVR_loss_152	8	127597066	129352835	loss
CNVR_loss_153	15	13544133	13867917	loss		CNVR_loss_153	8	130653806	134198634	loss
CNVR_loss_154	15	30385242	31122672	loss		CNVR_loss_154	8	134714259	139971647	loss
CNVR_loss_155	15	33268982	33572244	loss		CNVR_loss_155	8	140417255	141634500	loss
CNVR_loss_156	15	48845490	50037970	loss		CNVR_loss_156	8	148159458	148485522	loss
CNVR_loss_157	15	100447783	100681987	loss		CNVR_loss_157	9	232541	1751221	loss
CNVR_loss_158	15	113290318	113520179	loss		CNVR_loss_158	9	7211004	8500873	loss
CNVR_loss_159	15	125123246	128188575	loss		CNVR_loss_159	9	16490784	18470034	loss
CNVR_loss_160	15	140353725	141711088	loss		CNVR_loss_160	9	25824466	27135430	loss
CNVR_loss_161	15	152434684	153411892	loss		CNVR_loss_161	9	28818688	29741635	loss
CNVR_loss_162	15	154198036	154963296	loss		CNVR_loss_162	9	34372328	34993225	loss
CNVR_loss_163	16	717291	3312435	loss		CNVR_loss_163	9	37797712	39810233	loss
CNVR_loss_164	16	7929981	11667410	loss		CNVR_loss_164	9	62083176	62405224	loss
CNVR_loss_165	16	12692894	16130922	loss		CNVR_loss_165	9	68599360	69654079	loss
CNVR_loss_166	16	16815534	18701448	loss		CNVR_loss_166	9	74884614	76916314	loss
CNVR_loss_167	16	23170452	23475764	loss		CNVR_loss_167	9	77680603	79010742	loss
CNVR_loss_168	16	31856522	33755212	loss		CNVR_loss_168	9	82465204	82710692	loss
CNVR_loss_169	16	63072207	64889077	loss		CNVR_loss_169	9	92884178	94501406	loss
CNVR_loss_170	17	2202762	3642846	loss		CNVR_loss_170	9	95777618	96564969	loss
CNVR_loss_171	17	4037087	5356101	loss		CNVR_loss_171	9	106425114	106793952	loss
CNVR_loss_172	17	17865108	19796001	loss		CNVR_loss_172	9	110465562	112059419	loss
CNVR_loss_173	17	25248519	25488627	loss		CNVR_loss_173	9	113848196	114737968	loss
CNVR_loss_174	18	603581	2227116	loss		CNVR_loss_174	9	121850702	124635111	loss
CNVR_loss_175	18	5548388	6366290	loss		CNVR_loss_175	9	127599208	128659759	loss
CNVR_loss_176	18	28845095	34589188	loss		CNVR_loss_176	9	138365685	140777211	loss
CNVR_loss_177	18	35327755	35558035	loss		CNVR_loss_177	9	143052628	143673550	loss
CNVR_loss_178	18	38488658	39374060	loss		CNVR_loss_178	10	3605908	7227751	loss
CNVR_gain_1	1	294987770	295412996	gain		CNVR_loss_179	10	22240180	22345098	loss
CNVR_gain_2	1	296392423	296854248	gain		CNVR_loss_180	10	22528753	23224544	loss
CNVR_gain_3	1	307473599	307718072	gain		CNVR_loss_181	10	23556969	24171712	loss
CNVR_gain_4	1	311795233	314134964	gain		CNVR_loss_182	10	24753519	25930209	loss
CNVR_gain_5	1	314932580	315320599	gain		CNVR_loss_183	10	29208538	30039892	loss
CNVR_gain_6	2	13723654	16030402	gain		CNVR_loss_184	10	40553002	43234681	loss
CNVR_gain_7	2	20842616	21381917	gain		CNVR_loss_185	10	46451089	49187151	loss
CNVR_gain_8	2	127964422	128186090	gain		CNVR_loss_186	10	58238109	61793371	loss
CNVR_gain_9	2	145747383	145861909	gain		CNVR_loss_187	10	64033924	64711238	loss
CNVR_gain_10	2	158275551	158466521	gain		CNVR_loss_188	10	68274273	69031433	loss
CNVR_gain_11	2	158857890	159424245	gain		CNVR_loss_189	11	463791	2151176	loss
CNVR_gain_12	2	160512516	160668742	gain		CNVR_loss_190	11	11663909	12061139	loss
CNVR_gain_13	2	161285709	162021300	gain		CNVR_loss_191	11	12996869	14314618	loss
CNVR_gain_14	3	1619590	1803026	gain		CNVR_loss_192	11	21598394	21881501	loss
CNVR_gain_15	3	6069989	6096139	gain		CNVR_loss_193	11	28330740	29994790	loss
CNVR_gain_16	3	142923688	143313165	gain		CNVR_loss_194	11	31699569	32581919	loss
CNVR_gain_17	3	144353522	144786645	gain		CNVR_loss_195	11	38796666	39131212	loss
CNVR_gain_18	4	127299278	127338425	gain		CNVR_loss_196	11	39896590	40279783	loss
CNVR_gain_19	6	1281226	1593899	gain		CNVR_loss_197	11	41211568	42276999	loss
CNVR_gain_20	6	2931211	3577211	gain		CNVR_loss_198	11	43194038	44061466	loss
CNVR_gain_21	6	151917447	152210306	gain		CNVR_loss_199	11	44852106	49845500	loss
CNVR_gain_22	7	28473250	28672527	gain		CNVR_loss_200	11	57250306	59352557	loss
CNVR_gain_23	7	116657831	116710652	gain		CNVR_loss_201	11	59634851	62572661	loss
CNVR_gain_24	7	131105276	131566374	gain		CNVR_loss_202	11	63484079	68014306	loss
CNVR_gain_25	8	4267229	4515407	gain		CNVR_loss_203	11	84246954	87212302	loss
CNVR_gain_26	8	5404591	5604973	gain		CNVR_loss_204	12	32780	3340827	loss
CNVR_gain_27	9	5159477	5681485	gain		CNVR_loss_205	12	3663932	4200376	loss
CNVR_gain_28	9	40056150	40276078	gain		CNVR_loss_206	12	4820588	5528999	loss
CNVR_gain_29	10	1074549	1111118	gain		CNVR_loss_207	12	10674628	12165755	loss
CNVR_gain_30	10	17113711	17172026	gain		CNVR_loss_208	12	12957003	13107668	loss
CNVR_gain_31	10	22606860	23224544	gain		CNVR_loss_209	12	13750709	14114528	loss
CNVR_gain_32	10	23542132	23591242	gain		CNVR_loss_210	12	16292151	18954173	loss
CNVR_gain_33	10	24463538	24488979	gain		CNVR_loss_211	12	30479013	31875247	loss
CNVR_gain_34	10	26194891	26284375	gain		CNVR_loss_212	12	36088643	38055517	loss
CNVR_gain_35	10	78304220	79082921	gain		CNVR_loss_213	12	39194193	39704691	loss
CNVR_gain_36	11	255536	331866	gain		CNVR_loss_214	12	45275338	48714768	loss
CNVR_gain_37	11	55529274	55736715	gain		CNVR_loss_215	12	48897512	49797514	loss
CNVR_gain_38	11	70629721	71728833	gain		CNVR_loss_216	13	6567765	7193010	loss
CNVR_gain_39	12	21073294	21273897	gain		CNVR_loss_217	13	9181945	11578787	loss
CNVR_gain_40	13	25332001	25446826	gain		CNVR_loss_218	13	11862585	14269036	loss
CNVR_gain_41	13	205365472	205499625	gain		CNVR_loss_219	13	38450416	38596066	loss
CNVR_gain_42	13	216805882	217027218	gain		CNVR_loss_220	13	43322267	43503602	loss
CNVR_gain_43	13	217373583	218111693	gain		CNVR_loss_221	13	57149286	57859257	loss
CNVR_gain_44	15	5852084	6477936	gain		CNVR_loss_222	13	70499908	70772190	loss
CNVR_gain_45	15	154590998	154752405	gain		CNVR_loss_223	13	81236265	83035677	loss
CNVR_gain_46	16	20725848	20859029	gain		CNVR_loss_224	13	99663977	102523550	loss
CNVR_gain_47	17	63262295	63419889	gain		CNVR_loss_225	13	112158346	113081877	loss
						CNVR_loss_226	13	122042291	122946774	loss
						CNVR_loss_227	13	137756862	138499971	loss
						CNVR_loss_228	13	160858812	162302219	loss
						CNVR_loss_229	13	166971738	167806284	loss
						CNVR_loss_230	13	179169750	180090208	loss
						CNVR_loss_231	13	181846347	182461012	loss
						CNVR_loss_232	13	183789224	191897165	loss
						CNVR_loss_233	13	193254909	201692140	loss
						CNVR_loss_234	13	202925976	205064462	loss
						CNVR_loss_235	13	214911346	218612146	loss
						CNVR_loss_236	14	9032189	11439825	loss
						CNVR_loss_237	14	16504933	17333398	loss
						CNVR_loss_238	14	19322091	20230296	loss
						CNVR_loss_239	14	49383214	51937785	loss
						CNVR_loss_240	14	52573859	53237364	loss
						CNVR_loss_241	14	71648106	78215493	loss
						CNVR_loss_242	14	81218453	83128477	loss
						CNVR_loss_243	14	89129616	89670530	loss
						CNVR_loss_244	14	101124119	107922056	loss
						CNVR_loss_245	14	108528556	109659225	loss
						CNVR_loss_246	14	110453567	110638187	loss
						CNVR_loss_247	14	113112291	114194502	loss
						CNVR_loss_248	14	130069852	131328412	loss
						CNVR_loss_249	14	132235417	133512295	loss
						CNVR_loss_250	14	135241453	137139237	loss
						CNVR_loss_251	14	137873771	138031007	loss
						CNVR_loss_252	14	139473549	140596290	loss
						CNVR_loss_253	14	141059113	141318063	loss
						CNVR_loss_254	14	149484268	153836231	loss
						CNVR_loss_255	15	3082864	12844713	loss
						CNVR_loss_256	15	13544133	14270957	loss
						CNVR_loss_257	15	24401761	26252717	loss
						CNVR_loss_258	15	30153939	31122672	loss
						CNVR_loss_259	15	33322318	33617369	loss
						CNVR_loss_260	15	37324732	38189732	loss
						CNVR_loss_261	15	48845490	49999726	loss
						CNVR_loss_262	15	69276645	70035825	loss
						CNVR_loss_263	15	100447783	100681987	loss
						CNVR_loss_264	15	105914299	106133295	loss
						CNVR_loss_265	15	113290318	113672772	loss
						CNVR_loss_266	15	117834922	118661914	loss
						CNVR_loss_267	15	124735081	128558886	loss
						CNVR_loss_268	15	136939726	138310559	loss
						CNVR_loss_269	15	139556807	143835976	loss
						CNVR_loss_270	15	151806563	155121123	loss
						CNVR_loss_271	16	1218062	3289936	loss
						CNVR_loss_272	16	4666386	5602555	loss
						CNVR_loss_273	16	7358991	11851035	loss
						CNVR_loss_274	16	12431917	16623954	loss
						CNVR_loss_275	16	16815534	20283297	loss
						CNVR_loss_276	16	21697990	22821286	loss
						CNVR_loss_277	16	23170452	23629760	loss
						CNVR_loss_278	16	29568619	33954882	loss
						CNVR_loss_279	16	36388221	38472566	loss
						CNVR_loss_280	16	41173238	42620205	loss
						CNVR_loss_281	16	57179895	57349742	loss
						CNVR_loss_282	16	62779853	65158156	loss
						CNVR_loss_283	16	79473681	80149783	loss
						CNVR_loss_284	16	82402054	86024383	loss
						CNVR_loss_285	17	1001798	6103314	loss
						CNVR_loss_286	17	6913357	9464267	loss
						CNVR_loss_287	17	18894036	19796001	loss
						CNVR_loss_288	17	24785253	25488627	loss
						CNVR_loss_289	18	603581	4159154	loss
						CNVR_loss_290	18	23180313	25947066	loss
						CNVR_loss_291	18	26567295	34589188	loss
						CNVR_loss_292	18	35077639	35778326	loss
						CNVR_loss_293	18	37523868	39821859	loss
						CNVR_gain_1	1	294847563	295412996	gain
						CNVR_gain_2	1	296747604	297042021	gain
						CNVR_gain_3	1	302627667	302678244	gain
						CNVR_gain_4	1	305542168	305607383	gain
						CNVR_gain_5	1	307442129	307873967	gain
						CNVR_gain_6	1	311795233	312227349	gain
						CNVR_gain_7	1	313491934	314246921	gain
						CNVR_gain_8	2	13723654	14309832	gain
						CNVR_gain_9	2	14662231	15417855	gain
						CNVR_gain_10	2	145685595	145861909	gain
						CNVR_gain_11	2	158968790	159164584	gain
						CNVR_gain_12	2	160329979	160668742	gain
						CNVR_gain_13	2	161047417	162021300	gain
						CNVR_gain_14	3	667216	1157712	gain
						CNVR_gain_15	3	4515810	4765805	gain
						CNVR_gain_16	3	6069989	6096139	gain
						CNVR_gain_17	3	6808409	7263770	gain
						CNVR_gain_18	3	131926272	132074752	gain
						CNVR_gain_19	3	143026613	143313165	gain
						CNVR_gain_20	3	144353522	144704243	gain
						CNVR_gain_21	4	349866	456762	gain
						CNVR_gain_22	4	969779	1645064	gain
						CNVR_gain_23	4	138123252	138271779	gain
						CNVR_gain_24	5	3809956	3941745	gain
						CNVR_gain_25	5	16746371	17093512	gain
						CNVR_gain_26	5	86311354	86418778	gain
						CNVR_gain_27	5	91301318	91525952	gain
						CNVR_gain_28	6	1281226	1695024	gain
						CNVR_gain_29	6	3487344	3577211	gain
						CNVR_gain_30	6	4143417	4246989	gain
						CNVR_gain_31	6	27277649	27361791	gain
						CNVR_gain_32	6	153053070	153122401	gain
						CNVR_gain_33	7	83664689	84405164	gain
						CNVR_gain_34	7	97480045	97608176	gain
						CNVR_gain_35	7	131034870	131629083	gain
						CNVR_gain_36	8	199649	609991	gain
						CNVR_gain_37	8	4226846	4515407	gain
						CNVR_gain_38	8	5114534	5172632	gain
						CNVR_gain_39	8	5404591	5604973	gain
						CNVR_gain_40	9	3498441	3739147	gain
						CNVR_gain_41	9	5192626	5575445	gain
						CNVR_gain_42	9	39940091	40276078	gain
						CNVR_gain_43	9	46291450	46418209	gain
						CNVR_gain_44	9	144012153	144111498	gain
						CNVR_gain_45	10	1074549	1148851	gain
						CNVR_gain_46	10	16396484	16526546	gain
						CNVR_gain_47	10	17075628	17172026	gain
						CNVR_gain_48	10	24463538	24488979	gain
						CNVR_gain_49	10	26120414	26270391	gain
						CNVR_gain_50	10	78714290	79082921	gain
						CNVR_gain_51	11	255536	331866	gain
						CNVR_gain_52	11	24666298	24801223	gain
						CNVR_gain_53	11	70603085	71836627	gain
						CNVR_gain_54	12	79502	1169606	gain
						CNVR_gain_55	12	1541669	1656436	gain
						CNVR_gain_56	12	5345543	5401337	gain
						CNVR_gain_57	12	11753823	11848972	gain
						CNVR_gain_58	12	20496848	20666623	gain
						CNVR_gain_59	12	21073294	21473415	gain
						CNVR_gain_60	12	47336825	47365626	gain
						CNVR_gain_61	13	25332001	25471603	gain
						CNVR_gain_62	13	205365472	205539805	gain
						CNVR_gain_63	13	216805882	217122230	gain
						CNVR_gain_64	13	217373583	218162964	gain
						CNVR_gain_65	13	218295544	218369992	gain
						CNVR_gain_66	14	147744426	147860491	gain
						CNVR_gain_67	14	152322577	152454616	gain
						CNVR_gain_68	15	13255608	13371153	gain
						CNVR_gain_69	15	18259663	18299066	gain
						CNVR_gain_70	15	35682791	35750375	gain
						CNVR_gain_71	15	46920293	47169627	gain
						CNVR_gain_72	15	138606714	138836495	gain
						CNVR_gain_73	15	152903635	153038601	gain
						CNVR_gain_74	15	154590998	154673203	gain
						CNVR_gain_75	15	157414092	157623424	gain
						CNVR_gain_76	16	20725848	20859029	gain
						CNVR_gain_77	16	73733274	73856526	gain
						CNVR_gain_78	16	82402054	82729115	gain
						CNVR_gain_79	16	86242655	86492720	gain
						CNVR_gain_80	17	0	509344	gain
						CNVR_gain_81	17	15884438	16101134	gain
						CNVR_gain_82	17	17203505	17325007	gain
						CNVR_gain_83	17	26886440	26995951	gain
						CNVR_gain_84	17	57730539	57828480	gain
						CNVR_gain_85	17	63295253	63498210	gain
						CNVR_gain_86	18	49885893	50072344	gain

## Sheet: S2
	AHIPs			WECPs
chr	AHIPs_loss	AHIPs_gain	AHIPs_count	WECPs_loss	WECPs_gain	WECPs_count
chr1	19	5	0.131976	32	7	0.20724
chr2	15	8	0.151439	26	6	0.301264
chr3	6	4	0.0542493	12	7	0.0914499
chr4	10	1	0.104929	17	3	0.242898
chr5	11	0	0.103247	14	4	0.176931
chr6	9	3	0.0572404	14	5	0.181039
chr7	11	3	0.0962713	17	3	0.218473
chr8	13	2	0.155312	24	4	0.33189
chr9	10	2	0.0815057	21	5	0.181943
chr10	9	7	0.182377	11	6	0.231316
chr11	7	3	0.0897919	15	3	0.317666
chr12	4	1	0.0576304	12	7	0.304899
chr13	13	4	0.0952136	20	5	0.190544
chr14	11	0	0.0966294	19	2	0.234955
chr15	14	2	0.108319	16	8	0.202693
chr16	7	1	0.181942	14	4	0.372159
chr17	4	1	0.0729925	4	6	0.150868
chr18	5	0	0.151931	5	1	0.286333
total	178	47	0.151931	293	86	0.225682

## Sheet: S3
AHIPs
Sscrofa 10.2							Sscrofa 11.1										Homologous transformations
loss		gain		total			loss			gain			total				loss			gain			total
Ensembl Gene ID	Gene type	Ensembl Gene ID	Gene type	Ensembl Gene ID	Gene type		Gene stable ID	Gene name	Gene type	Gene stable ID	Gene name	Gene type	Gene stable ID	Gene name	Gene type		Gene stable ID	Human gene stable ID	Human gene name	Gene stable ID	Human gene stable ID	Human gene name	Gene stable ID	Human gene stable ID	Human gene name
ENSSSCG00000005800	pseudogene	ENSSSCG00000005789	pseudogene	ENSSSCG00000005789	pseudogene		ENSSSCG00000000515	TRHDE	protein_coding	ENSSSCG00000001444		protein_coding	ENSSSCG00000004027	PDE10A	protein_coding		ENSSSCG00000000515	ENSG00000072657	TRHDE	ENSSSCG00000001444	ENSG00000204296	TSBP1	ENSSSCG00000000515	ENSG00000072657	TRHDE
ENSSSCG00000005808	pseudogene	ENSSSCG00000005800	pseudogene	ENSSSCG00000005800	pseudogene		ENSSSCG00000000631	TAS2R9	protein_coding	ENSSSCG00000002552	TDRD9	protein_coding	ENSSSCG00000004032	PRKN	protein_coding		ENSSSCG00000000631	ENSG00000121381	TAS2R9	ENSSSCG00000002552	ENSG00000156414	TDRD9	ENSSSCG00000000631	ENSG00000121381	TAS2R9
ENSSSCG00000005813	pseudogene	ENSSSCG00000005808	pseudogene	ENSSSCG00000005808	pseudogene		ENSSSCG00000000633	YBX3	protein_coding	ENSSSCG00000002554	PLD4	protein_coding	ENSSSCG00000004075	RGS17	protein_coding		ENSSSCG00000000633	ENSG00000060138	YBX3	ENSSSCG00000002554	ENSG00000166428	PLD4	ENSSSCG00000000633	ENSG00000060138	YBX3
ENSSSCG00000004075	protein_coding	ENSSSCG00000005813	pseudogene	ENSSSCG00000005813	pseudogene		ENSSSCG00000000634	STYK1	protein_coding	ENSSSCG00000002558	CEP170B	protein_coding	ENSSSCG00000004076	MTRF1L	protein_coding		ENSSSCG00000000634	ENSG00000060140	STYK1	ENSSSCG00000002558	ENSG00000099814	CEP170B	ENSSSCG00000000634	ENSG00000060140	STYK1
ENSSSCG00000004076	protein_coding	ENSSSCG00000024912	protein_coding	ENSSSCG00000004075	protein_coding		ENSSSCG00000000635	MAGOHB	protein_coding	ENSSSCG00000003889		protein_coding	ENSSSCG00000004077	FBXO5	protein_coding		ENSSSCG00000000635	ENSG00000111196	MAGOHB	ENSSSCG00000003889			ENSSSCG00000000635	ENSG00000111196	MAGOHB
ENSSSCG00000004077	protein_coding	ENSSSCG00000005792	protein_coding	ENSSSCG00000004076	protein_coding		ENSSSCG00000000636		protein_coding	ENSSSCG00000003891		protein_coding	ENSSSCG00000004078	VIP	protein_coding		ENSSSCG00000000636			ENSSSCG00000003891			ENSSSCG00000000636
ENSSSCG00000004078	protein_coding	ENSSSCG00000005790	protein_coding	ENSSSCG00000004077	protein_coding		ENSSSCG00000000638		protein_coding	ENSSSCG00000003892		protein_coding	ENSSSCG00000004082		protein_coding		ENSSSCG00000000638	ENSG00000205810	KLRC3	ENSSSCG00000003892			ENSSSCG00000000638	ENSG00000205810	KLRC3
ENSSSCG00000024114	protein_coding	ENSSSCG00000023281	protein_coding	ENSSSCG00000004078	protein_coding		ENSSSCG00000000640		protein_coding	ENSSSCG00000005562		protein_coding	ENSSSCG00000004120	SHPRH	protein_coding		ENSSSCG00000000638	ENSG00000205809	KLRC2	ENSSSCG00000005562			ENSSSCG00000000638	ENSG00000205809	KLRC2
ENSSSCG00000021273	protein_coding	ENSSSCG00000005797	protein_coding	ENSSSCG00000024114	protein_coding		ENSSSCG00000000645	GABARAPL1	protein_coding	ENSSSCG00000005790		protein_coding	ENSSSCG00000004165	PDE7B	protein_coding		ENSSSCG00000000638	ENSG00000134545	KLRC1	ENSSSCG00000005790	ENSG00000237388	OR4A47	ENSSSCG00000000638	ENSG00000134545	KLRC1
ENSSSCG00000004082	protein_coding	ENSSSCG00000005801	protein_coding	ENSSSCG00000021273	protein_coding		ENSSSCG00000000651	CLEC12B	protein_coding	ENSSSCG00000005801		protein_coding	ENSSSCG00000004166	AHI1	protein_coding		ENSSSCG00000000640	ENSG00000134545	KLRC1	ENSSSCG00000005801	ENSG00000172154	OR8I2	ENSSSCG00000000640	ENSG00000134545	KLRC1
ENSSSCG00000004084	protein_coding	ENSSSCG00000005817	protein_coding	ENSSSCG00000004082	protein_coding		ENSSSCG00000000653	CD69	protein_coding	ENSSSCG00000005813		protein_coding	ENSSSCG00000004169	HBS1L	protein_coding		ENSSSCG00000000645	ENSG00000139112	GABARAPL1	ENSSSCG00000005813			ENSSSCG00000000645	ENSG00000139112	GABARAPL1
ENSSSCG00000005751	protein_coding	ENSSSCG00000024808	protein_coding	ENSSSCG00000004084	protein_coding		ENSSSCG00000000656	CLEC2B	protein_coding	ENSSSCG00000005828	EGFL7	protein_coding	ENSSSCG00000004180		protein_coding		ENSSSCG00000000651	ENSG00000256660	CLEC12B	ENSSSCG00000005828	ENSG00000172889	EGFL7	ENSSSCG00000000651	ENSG00000256660	CLEC12B
ENSSSCG00000023333	protein_coding	ENSSSCG00000005805	protein_coding	ENSSSCG00000024912	protein_coding		ENSSSCG00000000659		protein_coding	ENSSSCG00000005830		protein_coding	ENSSSCG00000004181	VNN1	protein_coding		ENSSSCG00000000653	ENSG00000110848	CD69	ENSSSCG00000005830			ENSSSCG00000000653	ENSG00000110848	CD69
ENSSSCG00000029715	protein_coding	ENSSSCG00000024645	protein_coding	ENSSSCG00000005751	protein_coding		ENSSSCG00000000782	C12orf40	protein_coding	ENSSSCG00000005834		protein_coding	ENSSSCG00000004183	TAAR2	protein_coding		ENSSSCG00000000656	ENSG00000110852	CLEC2B	ENSSSCG00000005834			ENSSSCG00000000656	ENSG00000110852	CLEC2B
ENSSSCG00000023281	protein_coding	ENSSSCG00000022746	protein_coding	ENSSSCG00000023333	protein_coding		ENSSSCG00000000924	C12orf50	protein_coding	ENSSSCG00000005835	LCN6	protein_coding	ENSSSCG00000004184		protein_coding		ENSSSCG00000000659			ENSSSCG00000005835	ENSG00000267206	LCN6	ENSSSCG00000000659
ENSSSCG00000005797	protein_coding	ENSSSCG00000029786	protein_coding	ENSSSCG00000029715	protein_coding		ENSSSCG00000000926	CEP290	protein_coding	ENSSSCG00000005836	LCN10	protein_coding	ENSSSCG00000004185		pseudogene		ENSSSCG00000000782	ENSG00000180116	C12orf40	ENSSSCG00000005836	ENSG00000187922	LCN10	ENSSSCG00000000782	ENSG00000180116	C12orf40
ENSSSCG00000005801	protein_coding	ENSSSCG00000027333	protein_coding	ENSSSCG00000005792	protein_coding		ENSSSCG00000004027	PDE10A	protein_coding	ENSSSCG00000005839	FBXW5	protein_coding	ENSSSCG00000004186		protein_coding		ENSSSCG00000000915	ENSG00000011465	DCN	ENSSSCG00000005839	ENSG00000159069	FBXW5	ENSSSCG00000000915	ENSG00000011465	DCN
ENSSSCG00000005817	protein_coding	ENSSSCG00000027284	protein_coding	ENSSSCG00000005790	protein_coding		ENSSSCG00000004032	PRKN	protein_coding	ENSSSCG00000005842	TMEM141	protein_coding	ENSSSCG00000004187		protein_coding		ENSSSCG00000000916	ENSG00000139329	LUM	ENSSSCG00000005842	ENSG00000244187	TMEM141	ENSSSCG00000000916	ENSG00000139329	LUM
ENSSSCG00000024808	protein_coding	ENSSSCG00000005821	protein_coding	ENSSSCG00000023281	protein_coding		ENSSSCG00000004075	RGS17	protein_coding	ENSSSCG00000005844	NRARP	protein_coding	ENSSSCG00000004190	STX7	protein_coding		ENSSSCG00000000917	ENSG00000139330	KERA	ENSSSCG00000005844	ENSG00000198435	NRARP	ENSSSCG00000000917	ENSG00000139330	KERA
ENSSSCG00000005805	protein_coding	ENSSSCG00000005822	protein_coding	ENSSSCG00000005797	protein_coding		ENSSSCG00000004076	MTRF1L	protein_coding	ENSSSCG00000005848	FAM166A	protein_coding	ENSSSCG00000004191	MOXD1	protein_coding		ENSSSCG00000000918	ENSG00000083782	EPYC	ENSSSCG00000005848	ENSG00000188163	FAM166A	ENSSSCG00000000918	ENSG00000083782	EPYC
ENSSSCG00000024645	protein_coding	ENSSSCG00000026037	protein_coding	ENSSSCG00000005801	protein_coding		ENSSSCG00000004077	FBXO5	protein_coding	ENSSSCG00000005852	ENTPD8	protein_coding	ENSSSCG00000004242	TBC1D32	protein_coding		ENSSSCG00000000924	ENSG00000165805	C12orf50	ENSSSCG00000005852	ENSG00000188833	ENTPD8	ENSSSCG00000000924	ENSG00000165805	C12orf50
ENSSSCG00000022746	protein_coding	ENSSSCG00000005828	protein_coding	ENSSSCG00000005817	protein_coding		ENSSSCG00000004078	VIP	protein_coding	ENSSSCG00000005855	EXD3	protein_coding	ENSSSCG00000004270	ADGRB3	protein_coding		ENSSSCG00000000926	ENSG00000198707	CEP290	ENSSSCG00000005855	ENSG00000187609	EXD3	ENSSSCG00000000926	ENSG00000198707	CEP290
ENSSSCG00000029786	protein_coding	ENSSSCG00000005839	protein_coding	ENSSSCG00000024808	protein_coding		ENSSSCG00000004082		protein_coding	ENSSSCG00000006857	COL11A1	protein_coding	ENSSSCG00000004354	PRDM13	protein_coding		ENSSSCG00000001049	ENSG00000095951	HIVEP1	ENSSSCG00000006857	ENSG00000060718	COL11A1	ENSSSCG00000001049	ENSG00000095951	HIVEP1
ENSSSCG00000027333	protein_coding	ENSSSCG00000005833	protein_coding	ENSSSCG00000005805	protein_coding		ENSSSCG00000004120	SHPRH	protein_coding	ENSSSCG00000007606	TRRAP	protein_coding	ENSSSCG00000004361	GRIK2	protein_coding		ENSSSCG00000001478	ENSG00000112175	BMP5	ENSSSCG00000007606	ENSG00000196367	TRRAP	ENSSSCG00000001444	ENSG00000204296	TSBP1
ENSSSCG00000027284	protein_coding	ENSSSCG00000021963	protein_coding	ENSSSCG00000024645	protein_coding		ENSSSCG00000004165	PDE7B	protein_coding	ENSSSCG00000008671		protein_coding	ENSSSCG00000004469	LCA5	protein_coding		ENSSSCG00000001479	ENSG00000146151	HMGCLL1	ENSSSCG00000008671			ENSSSCG00000001478	ENSG00000112175	BMP5
ENSSSCG00000005822	protein_coding	ENSSSCG00000005834	protein_coding	ENSSSCG00000022746	protein_coding		ENSSSCG00000004166	AHI1	protein_coding	ENSSSCG00000008721	ABLIM2	protein_coding	ENSSSCG00000004470	HMGN3	protein_coding		ENSSSCG00000002285	ENSG00000171723	GPHN	ENSSSCG00000008721	ENSG00000163995	ABLIM2	ENSSSCG00000001479	ENSG00000146151	HMGCLL1
ENSSSCG00000026037	protein_coding	ENSSSCG00000005835	protein_coding	ENSSSCG00000029786	protein_coding		ENSSSCG00000004169	HBS1L	protein_coding	ENSSSCG00000008724	ACOX3	protein_coding	ENSSSCG00000004473	PHIP	protein_coding		ENSSSCG00000002286	ENSG00000172717	GARIN2	ENSSSCG00000008724	ENSG00000087008	ACOX3	ENSSSCG00000002285	ENSG00000171723	GPHN
ENSSSCG00000005828	protein_coding	ENSSSCG00000005836	protein_coding	ENSSSCG00000027333	protein_coding		ENSSSCG00000004180		protein_coding	ENSSSCG00000009496		protein_coding	ENSSSCG00000004475	HTR1B	protein_coding		ENSSSCG00000002517	ENSG00000176473	WDR25	ENSSSCG00000009496	ENSG00000125257	ABCC4	ENSSSCG00000002286	ENSG00000172717	GARIN2
ENSSSCG00000005839	protein_coding	ENSSSCG00000005842	protein_coding	ENSSSCG00000027284	protein_coding		ENSSSCG00000004181	VNN1	protein_coding	ENSSSCG00000009497		protein_coding	ENSSSCG00000004477	IMPG1	protein_coding		ENSSSCG00000002528	ENSG00000196663	TECPR2	ENSSSCG00000009497	ENSG00000125257	ABCC4	ENSSSCG00000002517	ENSG00000176473	WDR25
ENSSSCG00000005833	protein_coding	ENSSSCG00000005830	protein_coding	ENSSSCG00000005821	protein_coding		ENSSSCG00000004183	TAAR2	protein_coding	ENSSSCG00000009498		protein_coding	ENSSSCG00000005562		protein_coding		ENSSSCG00000002530	ENSG00000100865	CINP	ENSSSCG00000009498	ENSG00000125257	ABCC4	ENSSSCG00000002528	ENSG00000196663	TECPR2
ENSSSCG00000021963	protein_coding	ENSSSCG00000005852	protein_coding	ENSSSCG00000005822	protein_coding		ENSSSCG00000004184		protein_coding	ENSSSCG00000010861	COQ8A	protein_coding	ENSSSCG00000005751	COL5A1	protein_coding		ENSSSCG00000002531	ENSG00000080823	MOK	ENSSSCG00000010861	ENSG00000163050	COQ8A	ENSSSCG00000002530	ENSG00000100865	CINP
ENSSSCG00000005834	protein_coding	ENSSSCG00000005855	protein_coding	ENSSSCG00000026037	protein_coding		ENSSSCG00000004185		pseudogene	ENSSSCG00000011257	ACVR2B	protein_coding	ENSSSCG00000005790		protein_coding		ENSSSCG00000002532	ENSG00000022976	ZNF839	ENSSSCG00000011257	ENSG00000114739	ACVR2B	ENSSSCG00000002531	ENSG00000080823	MOK
ENSSSCG00000005835	protein_coding	ENSSSCG00000005844	protein_coding	ENSSSCG00000005828	protein_coding		ENSSSCG00000004186		protein_coding	ENSSSCG00000012088		protein_coding	ENSSSCG00000005801		protein_coding		ENSSSCG00000002535	ENSG00000080824	HSP90AA1	ENSSSCG00000012088	ENSG00000186866	POFUT2	ENSSSCG00000002532	ENSG00000022976	ZNF839
ENSSSCG00000005836	protein_coding	ENSSSCG00000005848	protein_coding	ENSSSCG00000005839	protein_coding		ENSSSCG00000004187		protein_coding	ENSSSCG00000013195		protein_coding	ENSSSCG00000005813		protein_coding		ENSSSCG00000002536			ENSSSCG00000013195			ENSSSCG00000002535	ENSG00000080824	HSP90AA1
ENSSSCG00000005842	protein_coding	ENSSSCG00000022414	protein_coding	ENSSSCG00000005833	protein_coding		ENSSSCG00000004190	STX7	protein_coding	ENSSSCG00000013197		protein_coding	ENSSSCG00000005828	EGFL7	protein_coding		ENSSSCG00000002544	ENSG00000088808	PPP1R13B	ENSSSCG00000013197			ENSSSCG00000002536
ENSSSCG00000005830	protein_coding	ENSSSCG00000026287	pseudogene	ENSSSCG00000021963	protein_coding		ENSSSCG00000004191	MOXD1	protein_coding	ENSSSCG00000014225	DTWD2	protein_coding	ENSSSCG00000005830		protein_coding		ENSSSCG00000002546	ENSG00000126215	XRCC3	ENSSSCG00000014225	ENSG00000169570	DTWD2	ENSSSCG00000002544	ENSG00000088808	PPP1R13B
ENSSSCG00000004354	protein_coding	ENSSSCG00000005871	protein_coding	ENSSSCG00000005834	protein_coding		ENSSSCG00000004242	TBC1D32	protein_coding	ENSSSCG00000014447	SLC6A7	protein_coding	ENSSSCG00000005834		protein_coding		ENSSSCG00000002552	ENSG00000156414	TDRD9	ENSSSCG00000014447	ENSG00000011083	SLC6A7	ENSSSCG00000002546	ENSG00000126215	XRCC3
ENSSSCG00000024589	protein_coding	ENSSSCG00000027732	protein_coding	ENSSSCG00000005835	protein_coding		ENSSSCG00000004270	ADGRB3	protein_coding	ENSSSCG00000014516		protein_coding	ENSSSCG00000005835	LCN6	protein_coding		ENSSSCG00000002642	ENSG00000129910	CDH15	ENSSSCG00000014516			ENSSSCG00000002552	ENSG00000156414	TDRD9
ENSSSCG00000021300	protein_coding	ENSSSCG00000029564	protein_coding	ENSSSCG00000005836	protein_coding		ENSSSCG00000004354	PRDM13	protein_coding	ENSSSCG00000014708		protein_coding	ENSSSCG00000005836	LCN10	protein_coding		ENSSSCG00000002645	ENSG00000141012	GALNS	ENSSSCG00000014708			ENSSSCG00000002554	ENSG00000166428	PLD4
ENSSSCG00000029152	protein_coding	ENSSSCG00000022433	protein_coding	ENSSSCG00000005842	protein_coding		ENSSSCG00000004361	GRIK2	protein_coding	ENSSSCG00000015002	ELMOD1	protein_coding	ENSSSCG00000005839	FBXW5	protein_coding		ENSSSCG00000002648	ENSG00000129993	CBFA2T3	ENSSSCG00000015002	ENSG00000110675	ELMOD1	ENSSSCG00000002558	ENSG00000099814	CEP170B
ENSSSCG00000004361	protein_coding	ENSSSCG00000005868	protein_coding	ENSSSCG00000005830	protein_coding		ENSSSCG00000004469	LCA5	protein_coding	ENSSSCG00000016370	SEPTIN2	protein_coding	ENSSSCG00000005842	TMEM141	protein_coding		ENSSSCG00000002651	ENSG00000167513	CDT1	ENSSSCG00000016370	ENSG00000168385	SEPTIN2	ENSSSCG00000002642	ENSG00000129910	CDH15
ENSSSCG00000004120	protein_coding	ENSSSCG00000005562	protein_coding	ENSSSCG00000005852	protein_coding		ENSSSCG00000004470	HMGN3	protein_coding	ENSSSCG00000017421	ACLY	protein_coding	ENSSSCG00000005844	NRARP	protein_coding		ENSSSCG00000002747	ENSG00000118557	PMFBP1	ENSSSCG00000017421	ENSG00000131473	ACLY	ENSSSCG00000002645	ENSG00000141012	GALNS
ENSSSCG00000004231	protein_coding	ENSSSCG00000028987	protein_coding	ENSSSCG00000004354	protein_coding		ENSSSCG00000004473	PHIP	protein_coding	ENSSSCG00000017422	FKBP10	protein_coding	ENSSSCG00000005848	FAM166A	protein_coding		ENSSSCG00000002749	ENSG00000257017	HP	ENSSSCG00000017422	ENSG00000141756	FKBP10	ENSSSCG00000002648	ENSG00000129993	CBFA2T3
ENSSSCG00000004197	pseudogene	ENSSSCG00000024731	protein_coding	ENSSSCG00000005855	protein_coding		ENSSSCG00000004475	HTR1B	protein_coding	ENSSSCG00000018210	ssc-mir-126	miRNA	ENSSSCG00000005852	ENTPD8	protein_coding		ENSSSCG00000002749	ENSG00000261701	HPR	ENSSSCG00000018210	ENSG00000199161	MIR126	ENSSSCG00000002651	ENSG00000167513	CDT1
ENSSSCG00000004242	protein_coding	ENSSSCG00000024893	protein_coding	ENSSSCG00000005844	protein_coding		ENSSSCG00000004477	IMPG1	protein_coding	ENSSSCG00000018620		snoRNA	ENSSSCG00000005855	EXD3	protein_coding		ENSSSCG00000003331	ENSG00000186827	TNFRSF4	ENSSSCG00000018620	ENSG00000212589		ENSSSCG00000002747	ENSG00000118557	PMFBP1
ENSSSCG00000026384	protein_coding	ENSSSCG00000027081	protein_coding	ENSSSCG00000005848	protein_coding		ENSSSCG00000005751	COL5A1	protein_coding	ENSSSCG00000019061	ssc-mir-95	miRNA	ENSSSCG00000006981	MICU3	protein_coding		ENSSSCG00000003332	ENSG00000078808	SDF4	ENSSSCG00000018620	ENSG00000212461		ENSSSCG00000002749	ENSG00000257017	HP
ENSSSCG00000028080	protein_coding	ENSSSCG00000024099	protein_coding	ENSSSCG00000024589	protein_coding		ENSSSCG00000005801		protein_coding	ENSSSCG00000019588	U1	snRNA	ENSSSCG00000006982	ZDHHC2	protein_coding		ENSSSCG00000003333	ENSG00000184163	C1QTNF12	ENSSSCG00000018620	ENSG00000281808		ENSSSCG00000002749	ENSG00000261701	HPR
ENSSSCG00000004469	protein_coding	ENSSSCG00000019586	snoRNA	ENSSSCG00000021300	protein_coding		ENSSSCG00000005813		protein_coding	ENSSSCG00000019718	U6	snRNA	ENSSSCG00000007056	PLCB1	protein_coding		ENSSSCG00000003334	ENSG00000160087	UBE2J2	ENSSSCG00000019061			ENSSSCG00000003331	ENSG00000186827	TNFRSF4
ENSSSCG00000004470	protein_coding	ENSSSCG00000018210	miRNA	ENSSSCG00000029152	protein_coding		ENSSSCG00000005828	EGFL7	protein_coding	ENSSSCG00000021910	GAST	protein_coding	ENSSSCG00000008882		protein_coding		ENSSSCG00000003336	ENSG00000162571	TTLL10	ENSSSCG00000019588	ENSG00000199836	RNU1-47P	ENSSSCG00000003332	ENSG00000078808	SDF4
ENSSSCG00000004473	protein_coding	ENSSSCG00000030144	miRNA	ENSSSCG00000004361	protein_coding		ENSSSCG00000005830		protein_coding	ENSSSCG00000021963	LCN8	protein_coding	ENSSSCG00000009496		protein_coding		ENSSSCG00000003338	ENSG00000169972	PUSL1	ENSSSCG00000019718	ENSG00000207162	RNU6-549P	ENSSSCG00000003333	ENSG00000184163	C1QTNF12
ENSSSCG00000004475	protein_coding	ENSSSCG00000018620	snoRNA	ENSSSCG00000004120	protein_coding		ENSSSCG00000005834		protein_coding	ENSSSCG00000023352		protein_coding	ENSSSCG00000009497		protein_coding		ENSSSCG00000003341	ENSG00000169962	TAS1R3	ENSSSCG00000019718	ENSG00000206923	RNU6-432P	ENSSSCG00000003334	ENSG00000160087	UBE2J2
ENSSSCG00000004477	protein_coding	ENSSSCG00000011175	protein_coding	ENSSSCG00000004231	protein_coding		ENSSSCG00000005835	LCN6	protein_coding	ENSSSCG00000023647	WNT8A	protein_coding	ENSSSCG00000009498		protein_coding		ENSSSCG00000003343	ENSG00000197785	ATAD3A	ENSSSCG00000021910	ENSG00000184502	GAST	ENSSSCG00000003336	ENSG00000162571	TTLL10
ENSSSCG00000028780	protein_coding	ENSSSCG00000020648	protein_coding	ENSSSCG00000022414	protein_coding		ENSSSCG00000005836	LCN10	protein_coding	ENSSSCG00000024040		protein_coding	ENSSSCG00000009560	TFDP1	protein_coding		ENSSSCG00000003344	ENSG00000179403	VWA1	ENSSSCG00000021963	ENSG00000204001	LCN8	ENSSSCG00000003338	ENSG00000169972	PUSL1
ENSSSCG00000029872	protein_coding	ENSSSCG00000021497	pseudogene	ENSSSCG00000004197	pseudogene		ENSSSCG00000005839	FBXW5	protein_coding	ENSSSCG00000024129		protein_coding	ENSSSCG00000009562	GRK1	protein_coding		ENSSSCG00000003350	ENSG00000197530	MIB2	ENSSSCG00000023352			ENSSSCG00000003341	ENSG00000169962	TAS1R3
ENSSSCG00000004270	protein_coding	ENSSSCG00000010861	protein_coding	ENSSSCG00000026287	pseudogene		ENSSSCG00000005842	TMEM141	protein_coding	ENSSSCG00000024912	WDR5	protein_coding	ENSSSCG00000009563	TMCO3	protein_coding		ENSSSCG00000003351	ENSG00000189409	MMP23B	ENSSSCG00000023647	ENSG00000061492	WNT8A	ENSSSCG00000003343	ENSG00000197785	ATAD3A
ENSSSCG00000004027	protein_coding	ENSSSCG00000022143	protein_coding	ENSSSCG00000004242	protein_coding		ENSSSCG00000006021	KCNV1	protein_coding	ENSSSCG00000025099	U6	snRNA	ENSSSCG00000009564	TMEM255B	protein_coding		ENSSSCG00000003382	ENSG00000173662	TAS1R1	ENSSSCG00000024040			ENSSSCG00000003344	ENSG00000179403	VWA1
ENSSSCG00000004273	protein_coding	ENSSSCG00000029535	protein_coding	ENSSSCG00000026384	protein_coding		ENSSSCG00000006023	SYBU	protein_coding	ENSSSCG00000025525	GATD3	protein_coding	ENSSSCG00000009566	C13orf46	protein_coding		ENSSSCG00000003383	ENSG00000204859	ZBTB48	ENSSSCG00000024129	ENSG00000186377	CYP4X1	ENSSSCG00000003350	ENSG00000197530	MIB2
ENSSSCG00000004028	protein_coding	ENSSSCG00000021301	protein_coding	ENSSSCG00000028080	protein_coding		ENSSSCG00000006029	NUDCD1	protein_coding	ENSSSCG00000026287		protein_coding	ENSSSCG00000009567	RASA3	protein_coding		ENSSSCG00000003384	ENSG00000007923	DNAJC11	ENSSSCG00000024912	ENSG00000196363	WDR5	ENSSSCG00000003351	ENSG00000189409	MMP23B
ENSSSCG00000026041	protein_coding	ENSSSCG00000009498	protein_coding	ENSSSCG00000004469	protein_coding		ENSSSCG00000006035	ANGPT1	protein_coding	ENSSSCG00000027566		protein_coding	ENSSSCG00000010006	SEC14L2	protein_coding		ENSSSCG00000003790	ENSG00000118454	ANKRD13C	ENSSSCG00000025099			ENSSSCG00000003382	ENSG00000173662	TAS1R1
ENSSSCG00000004165	protein_coding	ENSSSCG00000009496	protein_coding	ENSSSCG00000004470	protein_coding		ENSSSCG00000006125	CALB1	protein_coding	ENSSSCG00000027732		protein_coding	ENSSSCG00000010007		protein_coding		ENSSSCG00000003792	ENSG00000066557	LRRC40	ENSSSCG00000025525	ENSG00000160221	GATD3	ENSSSCG00000003383	ENSG00000204859	ZBTB48
ENSSSCG00000004032	protein_coding	ENSSSCG00000026286	protein_coding	ENSSSCG00000004473	protein_coding		ENSSSCG00000006127	NBN	protein_coding	ENSSSCG00000027874		protein_coding	ENSSSCG00000010232	LRRTM3	protein_coding		ENSSSCG00000004027	ENSG00000112541	PDE10A	ENSSSCG00000026287	ENSG00000171481	OR1L3	ENSSSCG00000003384	ENSG00000007923	DNAJC11
ENSSSCG00000004166	protein_coding	ENSSSCG00000022549	protein_coding	ENSSSCG00000004475	protein_coding		ENSSSCG00000006132	MMP16	protein_coding	ENSSSCG00000028571	SLX9	protein_coding	ENSSSCG00000010234		protein_coding		ENSSSCG00000004032	ENSG00000185345	PRKN	ENSSSCG00000027566			ENSSSCG00000003790	ENSG00000118454	ANKRD13C
ENSSSCG00000004169	protein_coding	ENSSSCG00000026284	protein_coding	ENSSSCG00000004477	protein_coding		ENSSSCG00000006161	IL7	protein_coding	ENSSSCG00000028928		protein_coding	ENSSSCG00000010235	SIRT1	protein_coding		ENSSSCG00000004075	ENSG00000091844	RGS17	ENSSSCG00000027732	ENSG00000239590	OR1J4	ENSSSCG00000003792	ENSG00000066557	LRRC40
ENSSSCG00000028115	protein_coding	ENSSSCG00000009497	protein_coding	ENSSSCG00000028780	protein_coding		ENSSSCG00000006201	ARFGEF1	protein_coding	ENSSSCG00000029627	PWP2	protein_coding	ENSSSCG00000010238	HNRNPH3	protein_coding		ENSSSCG00000004076	ENSG00000112031	MTRF1L	ENSSSCG00000027874			ENSSSCG00000003889
ENSSSCG00000004180	protein_coding	ENSSSCG00000017421	protein_coding	ENSSSCG00000029872	protein_coding		ENSSSCG00000006203	COPS5	protein_coding	ENSSSCG00000029871		protein_coding	ENSSSCG00000010241	TET1	protein_coding		ENSSSCG00000004077	ENSG00000112029	FBXO5	ENSSSCG00000028571	ENSG00000160256	SLX9	ENSSSCG00000003891
ENSSSCG00000004181	protein_coding	ENSSSCG00000021910	protein_coding	ENSSSCG00000004270	protein_coding		ENSSSCG00000006204	PPP1R42	protein_coding				ENSSSCG00000010243	CCAR1	protein_coding		ENSSSCG00000004078	ENSG00000146469	VIP	ENSSSCG00000028928			ENSSSCG00000003892
ENSSSCG00000004182	protein_coding	ENSSSCG00000017422	protein_coding	ENSSSCG00000004027	protein_coding		ENSSSCG00000006857	COL11A1	protein_coding				ENSSSCG00000010245	STOX1	protein_coding		ENSSSCG00000004082	ENSG00000131018	SYNE1	ENSSSCG00000029627	ENSG00000241945	PWP2	ENSSSCG00000004027	ENSG00000112541	PDE10A
ENSSSCG00000004183	protein_coding	ENSSSCG00000029627	protein_coding	ENSSSCG00000004273	protein_coding		ENSSSCG00000006861	EXTL2	protein_coding				ENSSSCG00000010246	DDX50	protein_coding		ENSSSCG00000004120	ENSG00000146414	SHPRH	ENSSSCG00000029871			ENSSSCG00000004032	ENSG00000185345	PRKN
ENSSSCG00000004184	protein_coding	ENSSSCG00000025525	protein_coding	ENSSSCG00000004028	protein_coding		ENSSSCG00000006876	PLPPR5	protein_coding				ENSSSCG00000010247	DDX21	protein_coding		ENSSSCG00000004165	ENSG00000171408	PDE7B				ENSSSCG00000004075	ENSG00000091844	RGS17
ENSSSCG00000004185	protein_coding	ENSSSCG00000028571	protein_coding	ENSSSCG00000026041	protein_coding		ENSSSCG00000006878	DPYD	protein_coding				ENSSSCG00000010248	KIFBP	protein_coding		ENSSSCG00000004166	ENSG00000135541	AHI1				ENSSSCG00000004076	ENSG00000112031	MTRF1L
ENSSSCG00000004186	protein_coding	ENSSSCG00000026654	protein_coding	ENSSSCG00000004165	protein_coding		ENSSSCG00000006981	MICU3	protein_coding				ENSSSCG00000010426		protein_coding		ENSSSCG00000004169	ENSG00000112339	HBS1L				ENSSSCG00000004077	ENSG00000112029	FBXO5
ENSSSCG00000027456	protein_coding	ENSSSCG00000012088	protein_coding	ENSSSCG00000004032	protein_coding		ENSSSCG00000006982	ZDHHC2	protein_coding				ENSSSCG00000010626	RBM20	protein_coding		ENSSSCG00000004180						ENSSSCG00000004078	ENSG00000146469	VIP
ENSSSCG00000004187	protein_coding	ENSSSCG00000028846	protein_coding	ENSSSCG00000004166	protein_coding		ENSSSCG00000007056	PLCB1	protein_coding				ENSSSCG00000010627	PDCD4	protein_coding		ENSSSCG00000004181	ENSG00000112299	VNN1				ENSSSCG00000004082	ENSG00000131018	SYNE1
ENSSSCG00000004190	protein_coding	ENSSSCG00000011257	protein_coding	ENSSSCG00000004169	protein_coding		ENSSSCG00000007721	GTF2I	protein_coding				ENSSSCG00000010628	SHOC2	protein_coding		ENSSSCG00000004183	ENSG00000146378	TAAR2				ENSSSCG00000004120	ENSG00000146414	SHPRH
ENSSSCG00000004191	protein_coding	ENSSSCG00000016370	protein_coding	ENSSSCG00000028115	protein_coding		ENSSSCG00000007722	NCF1	protein_coding				ENSSSCG00000010652	FHIP2A	protein_coding		ENSSSCG00000004184						ENSSSCG00000004165	ENSG00000171408	PDE7B
ENSSSCG00000023740	protein_coding	ENSSSCG00000014445	protein_coding	ENSSSCG00000004180	protein_coding		ENSSSCG00000007723	RCC1L	protein_coding				ENSSSCG00000010653	TRUB1	protein_coding		ENSSSCG00000004185						ENSSSCG00000004166	ENSG00000135541	AHI1
ENSSSCG00000023773	protein_coding	ENSSSCG00000014447	protein_coding	ENSSSCG00000004181	protein_coding		ENSSSCG00000008259	LRRTM4	protein_coding				ENSSSCG00000010654	ATRNL1	protein_coding		ENSSSCG00000004186	ENSG00000146385	TAAR8				ENSSSCG00000004169	ENSG00000112339	HBS1L
ENSSSCG00000029065	protein_coding	ENSSSCG00000025526	protein_coding	ENSSSCG00000004182	protein_coding		ENSSSCG00000008474		protein_coding				ENSSSCG00000010686	BAG3	protein_coding		ENSSSCG00000004187						ENSSSCG00000004180
ENSSSCG00000018825	snRNA	ENSSSCG00000021605	protein_coding	ENSSSCG00000004183	protein_coding		ENSSSCG00000008475	MAP4K3	protein_coding				ENSSSCG00000010687	INPP5F	protein_coding		ENSSSCG00000004190	ENSG00000079950	STX7				ENSSSCG00000004181	ENSG00000112299	VNN1
ENSSSCG00000019586	snoRNA	ENSSSCG00000014465	protein_coding	ENSSSCG00000004184	protein_coding		ENSSSCG00000008494	NDUFAF7	protein_coding				ENSSSCG00000010690	SEC23IP	protein_coding		ENSSSCG00000004191	ENSG00000079931	MOXD1				ENSSSCG00000004183	ENSG00000146378	TAAR2
ENSSSCG00000018210	miRNA	ENSSSCG00000014474	protein_coding	ENSSSCG00000004185	protein_coding		ENSSSCG00000008496	EIF2AK2	protein_coding				ENSSSCG00000010762	DPYSL4	protein_coding		ENSSSCG00000004242	ENSG00000146350	TBC1D32				ENSSSCG00000004184
ENSSSCG00000025129	snRNA	ENSSSCG00000014475	protein_coding	ENSSSCG00000005871	protein_coding		ENSSSCG00000008498	HEATR5B	protein_coding				ENSSSCG00000010764	LRRC27	protein_coding		ENSSSCG00000004270	ENSG00000135298	ADGRB3				ENSSSCG00000004185
ENSSSCG00000029565	miRNA	ENSSSCG00000014476	protein_coding	ENSSSCG00000027732	protein_coding		ENSSSCG00000008499	STRN	protein_coding				ENSSSCG00000010765	INPP5A	protein_coding		ENSSSCG00000004354	ENSG00000112238	PRDM13				ENSSSCG00000004186	ENSG00000146385	TAAR8
ENSSSCG00000030144	miRNA	ENSSSCG00000028595	protein_coding	ENSSSCG00000029564	protein_coding		ENSSSCG00000008882		protein_coding				ENSSSCG00000010768	CFAP46	protein_coding		ENSSSCG00000004361	ENSG00000164418	GRIK2				ENSSSCG00000004187
ENSSSCG00000019778	snRNA	ENSSSCG00000030342	protein_coding	ENSSSCG00000022433	protein_coding		ENSSSCG00000009560	TFDP1	protein_coding				ENSSSCG00000010770		protein_coding		ENSSSCG00000004469	ENSG00000135338	LCA5				ENSSSCG00000004190	ENSG00000079950	STX7
ENSSSCG00000019507	miRNA	ENSSSCG00000028482	protein_coding	ENSSSCG00000004186	protein_coding		ENSSSCG00000009562	GRK1	protein_coding				ENSSSCG00000010771		protein_coding		ENSSSCG00000004470	ENSG00000118418	HMGN3				ENSSSCG00000004191	ENSG00000079931	MOXD1
ENSSSCG00000019986	rRNA	ENSSSCG00000014481	protein_coding	ENSSSCG00000027456	protein_coding		ENSSSCG00000009563	TMCO3	protein_coding				ENSSSCG00000010774	ZNF511	protein_coding		ENSSSCG00000004473	ENSG00000146247	PHIP				ENSSSCG00000004242	ENSG00000146350	TBC1D32
ENSSSCG00000019021	miRNA	ENSSSCG00000028928	protein_coding	ENSSSCG00000004187	protein_coding		ENSSSCG00000009564	TMEM255B	protein_coding				ENSSSCG00000010809	BRINP3	protein_coding		ENSSSCG00000004475	ENSG00000135312	HTR1B				ENSSSCG00000004270	ENSG00000135298	ADGRB3
ENSSSCG00000020381	miRNA	ENSSSCG00000014225	protein_coding	ENSSSCG00000004190	protein_coding		ENSSSCG00000009566	C13orf46	protein_coding				ENSSSCG00000010861	COQ8A	protein_coding		ENSSSCG00000004477	ENSG00000112706	IMPG1				ENSSSCG00000004354	ENSG00000112238	PRDM13
ENSSSCG00000024138	snRNA	ENSSSCG00000014493	protein_coding	ENSSSCG00000005868	protein_coding		ENSSSCG00000009567	RASA3	protein_coding				ENSSSCG00000010923	UBE2T	protein_coding		ENSSSCG00000005751	ENSG00000130635	COL5A1				ENSSSCG00000004361	ENSG00000164418	GRIK2
ENSSSCG00000026369	snRNA	ENSSSCG00000022825	protein_coding	ENSSSCG00000005562	protein_coding		ENSSSCG00000010006	SEC14L2	protein_coding				ENSSSCG00000010925	PPP1R12B	protein_coding		ENSSSCG00000005801	ENSG00000172154	OR8I2				ENSSSCG00000004469	ENSG00000135338	LCA5
ENSSSCG00000018620	snoRNA	ENSSSCG00000029871	protein_coding	ENSSSCG00000028987	protein_coding		ENSSSCG00000010007		protein_coding				ENSSSCG00000010928	KDM5B	protein_coding		ENSSSCG00000005813						ENSSSCG00000004470	ENSG00000118418	HMGN3
ENSSSCG00000010925	protein_coding	ENSSSCG00000024040	protein_coding	ENSSSCG00000024731	protein_coding		ENSSSCG00000010232	LRRTM3	protein_coding				ENSSSCG00000010937	HSD17B3	protein_coding		ENSSSCG00000005828	ENSG00000172889	EGFL7				ENSSSCG00000004473	ENSG00000146247	PHIP
ENSSSCG00000010927	protein_coding	ENSSSCG00000020815	protein_coding	ENSSSCG00000024893	protein_coding		ENSSSCG00000010234		protein_coding				ENSSSCG00000011025	ZEB1	protein_coding		ENSSSCG00000005830						ENSSSCG00000004475	ENSG00000135312	HTR1B
ENSSSCG00000021179	protein_coding	ENSSSCG00000025019	protein_coding	ENSSSCG00000027081	protein_coding		ENSSSCG00000010235	SIRT1	protein_coding				ENSSSCG00000011206		protein_coding		ENSSSCG00000005834						ENSSSCG00000004477	ENSG00000112706	IMPG1
ENSSSCG00000010928	protein_coding	ENSSSCG00000029373	protein_coding	ENSSSCG00000024099	protein_coding		ENSSSCG00000010238	HNRNPH3	protein_coding				ENSSSCG00000011257	ACVR2B	protein_coding		ENSSSCG00000005835	ENSG00000267206	LCN6				ENSSSCG00000005562
ENSSSCG00000010934	protein_coding	ENSSSCG00000014545	protein_coding	ENSSSCG00000004191	protein_coding		ENSSSCG00000010241	TET1	protein_coding				ENSSSCG00000011996	POU1F1	protein_coding		ENSSSCG00000005836	ENSG00000187922	LCN10				ENSSSCG00000005751	ENSG00000130635	COL5A1
ENSSSCG00000010935	protein_coding	ENSSSCG00000025563	protein_coding	ENSSSCG00000023740	protein_coding		ENSSSCG00000010243	CCAR1	protein_coding				ENSSSCG00000012001	ROBO1	protein_coding		ENSSSCG00000005839	ENSG00000159069	FBXW5				ENSSSCG00000005790	ENSG00000237388	OR4A47
ENSSSCG00000010937	protein_coding	ENSSSCG00000014552	protein_coding	ENSSSCG00000023773	protein_coding		ENSSSCG00000010245	STOX1	protein_coding				ENSSSCG00000012020	NCAM2	protein_coding		ENSSSCG00000005842	ENSG00000244187	TMEM141				ENSSSCG00000005801	ENSG00000172154	OR8I2
ENSSSCG00000028111	protein_coding	ENSSSCG00000014551	protein_coding	ENSSSCG00000029065	protein_coding		ENSSSCG00000010246	DDX50	protein_coding				ENSSSCG00000012088		protein_coding		ENSSSCG00000006021	ENSG00000164794	KCNV1				ENSSSCG00000005813
ENSSSCG00000028981	protein_coding	ENSSSCG00000021366	protein_coding	ENSSSCG00000018825	snRNA		ENSSSCG00000010247	DDX21	protein_coding				ENSSSCG00000012855	SLC22A18	protein_coding		ENSSSCG00000006023	ENSG00000147642	SYBU				ENSSSCG00000005828	ENSG00000172889	EGFL7
ENSSSCG00000024704	protein_coding	ENSSSCG00000013192	protein_coding	ENSSSCG00000019586	snoRNA		ENSSSCG00000010248	KIFBP	protein_coding				ENSSSCG00000013195		protein_coding		ENSSSCG00000006029	ENSG00000120526	NUDCD1				ENSSSCG00000005830
ENSSSCG00000010809	protein_coding	ENSSSCG00000013193	protein_coding	ENSSSCG00000018210	miRNA		ENSSSCG00000010426		protein_coding				ENSSSCG00000013197		protein_coding		ENSSSCG00000006035	ENSG00000154188	ANGPT1				ENSSSCG00000005834
ENSSSCG00000030093	pseudogene	ENSSSCG00000013201	protein_coding	ENSSSCG00000025129	snRNA		ENSSSCG00000010626	RBM20	protein_coding				ENSSSCG00000013249	CKAP5	protein_coding		ENSSSCG00000006125	ENSG00000104327	CALB1				ENSSSCG00000005835	ENSG00000267206	LCN6
ENSSSCG00000029019	pseudogene	ENSSSCG00000013197	protein_coding	ENSSSCG00000029565	miRNA		ENSSSCG00000010627	PDCD4	protein_coding				ENSSSCG00000013256	ARHGAP1	protein_coding		ENSSSCG00000006127	ENSG00000104320	NBN				ENSSSCG00000005836	ENSG00000187922	LCN10
ENSSSCG00000011025	protein_coding	ENSSSCG00000024728	protein_coding	ENSSSCG00000030144	miRNA		ENSSSCG00000010628	SHOC2	protein_coding				ENSSSCG00000013258	HARBI1	protein_coding		ENSSSCG00000006132	ENSG00000156103	MMP16				ENSSSCG00000005839	ENSG00000159069	FBXW5
ENSSSCG00000010923	protein_coding	ENSSSCG00000014530	protein_coding	ENSSSCG00000019778	snRNA		ENSSSCG00000010652	FHIP2A	protein_coding				ENSSSCG00000013261	CHRM4	protein_coding		ENSSSCG00000006161	ENSG00000104432	IL7				ENSSSCG00000005842	ENSG00000244187	TMEM141
ENSSSCG00000022143	protein_coding	ENSSSCG00000023647	protein_coding	ENSSSCG00000019507	miRNA		ENSSSCG00000010653	TRUB1	protein_coding				ENSSSCG00000013262	AMBRA1	protein_coding		ENSSSCG00000006201	ENSG00000066777	ARFGEF1				ENSSSCG00000005844	ENSG00000198435	NRARP
ENSSSCG00000029535	protein_coding	ENSSSCG00000014532	protein_coding	ENSSSCG00000019986	rRNA		ENSSSCG00000010654	ATRNL1	protein_coding				ENSSSCG00000013266	LARGE2	protein_coding		ENSSSCG00000006203	ENSG00000121022	COPS5				ENSSSCG00000005848	ENSG00000188163	FAM166A
ENSSSCG00000022045	protein_coding	ENSSSCG00000023620	protein_coding	ENSSSCG00000019021	miRNA		ENSSSCG00000010686	BAG3	protein_coding				ENSSSCG00000013269	MAPK8IP1	protein_coding		ENSSSCG00000006204	ENSG00000178125	PPP1R42				ENSSSCG00000005852	ENSG00000188833	ENTPD8
ENSSSCG00000027616	protein_coding	ENSSSCG00000014535	protein_coding	ENSSSCG00000020381	miRNA		ENSSSCG00000010687	INPP5F	protein_coding				ENSSSCG00000013270	CRY2	protein_coding		ENSSSCG00000006857	ENSG00000060718	COL11A1				ENSSSCG00000005855	ENSG00000187609	EXD3
ENSSSCG00000023200	protein_coding	ENSSSCG00000022752	protein_coding	ENSSSCG00000024138	snRNA		ENSSSCG00000010690	SEC23IP	protein_coding				ENSSSCG00000013286	LRRC4C	protein_coding		ENSSSCG00000006861	ENSG00000162694	EXTL2				ENSSSCG00000006021	ENSG00000164794	KCNV1
ENSSSCG00000028835	protein_coding	ENSSSCG00000026299	protein_coding	ENSSSCG00000026369	snRNA		ENSSSCG00000010762	DPYSL4	protein_coding				ENSSSCG00000013322	IMMP1L	protein_coding		ENSSSCG00000006876	ENSG00000117598	PLPPR5				ENSSSCG00000006023	ENSG00000147642	SYBU
ENSSSCG00000026001	protein_coding	ENSSSCG00000025884	protein_coding	ENSSSCG00000018620	snoRNA		ENSSSCG00000010764	LRRC27	protein_coding				ENSSSCG00000013338	SLC5A12	protein_coding		ENSSSCG00000006878	ENSG00000188641	DPYD				ENSSSCG00000006029	ENSG00000120526	NUDCD1
ENSSSCG00000019486	miRNA	ENSSSCG00000014516	protein_coding	ENSSSCG00000010925	protein_coding		ENSSSCG00000010765	INPP5A	protein_coding				ENSSSCG00000013340	MUC15	protein_coding		ENSSSCG00000006981	ENSG00000155970	MICU3				ENSSSCG00000006035	ENSG00000154188	ANGPT1
ENSSSCG00000020605	snRNA	ENSSSCG00000014509	protein_coding	ENSSSCG00000010927	protein_coding		ENSSSCG00000010768	CFAP46	protein_coding				ENSSSCG00000014179	FAM174A	protein_coding		ENSSSCG00000006982	ENSG00000104219	ZDHHC2				ENSSSCG00000006125	ENSG00000104327	CALB1
ENSSSCG00000019938	snRNA	ENSSSCG00000027945	pseudogene	ENSSSCG00000021179	protein_coding		ENSSSCG00000010770		protein_coding				ENSSSCG00000014184	PAM	protein_coding		ENSSSCG00000007056	ENSG00000182621	PLCB1				ENSSSCG00000006127	ENSG00000104320	NBN
ENSSSCG00000027462	snRNA	ENSSSCG00000013217	protein_coding	ENSSSCG00000010928	protein_coding		ENSSSCG00000010771		protein_coding				ENSSSCG00000014225	DTWD2	protein_coding		ENSSSCG00000007721	ENSG00000263001	GTF2I				ENSSSCG00000006132	ENSG00000156103	MMP16
ENSSSCG00000018504	misc_RNA	ENSSSCG00000013194	protein_coding	ENSSSCG00000010934	protein_coding		ENSSSCG00000010774	ZNF511	protein_coding				ENSSSCG00000014231	FTMT	protein_coding		ENSSSCG00000007722	ENSG00000158517	NCF1				ENSSSCG00000006161	ENSG00000104432	IL7
ENSSSCG00000019468	rRNA	ENSSSCG00000013195	protein_coding	ENSSSCG00000010935	protein_coding		ENSSSCG00000010809	BRINP3	protein_coding				ENSSSCG00000014233		protein_coding		ENSSSCG00000007723	ENSG00000274523	RCC1L				ENSSSCG00000006201	ENSG00000066777	ARFGEF1
ENSSSCG00000022255	miRNA	ENSSSCG00000030297	protein_coding	ENSSSCG00000010937	protein_coding		ENSSSCG00000010923	UBE2T	protein_coding				ENSSSCG00000014235		protein_coding		ENSSSCG00000008259	ENSG00000176204	LRRTM4				ENSSSCG00000006203	ENSG00000121022	COPS5
ENSSSCG00000009566	protein_coding	ENSSSCG00000013190	protein_coding	ENSSSCG00000028111	protein_coding		ENSSSCG00000010925	PPP1R12B	protein_coding				ENSSSCG00000014238	PRDM6	protein_coding		ENSSSCG00000008474						ENSSSCG00000006204	ENSG00000178125	PPP1R42
ENSSSCG00000024103	protein_coding	ENSSSCG00000019588	snRNA	ENSSSCG00000028981	protein_coding		ENSSSCG00000010928	KDM5B	protein_coding				ENSSSCG00000014240	CSNK1G3	protein_coding		ENSSSCG00000008475	ENSG00000011566	MAP4K3				ENSSSCG00000006857	ENSG00000060718	COL11A1
ENSSSCG00000009563	protein_coding	ENSSSCG00000022684	snRNA	ENSSSCG00000024704	protein_coding		ENSSSCG00000010937	HSD17B3	protein_coding				ENSSSCG00000014255	SLC12A2	protein_coding		ENSSSCG00000008494	ENSG00000003509	NDUFAF7				ENSSSCG00000006861	ENSG00000162694	EXTL2
ENSSSCG00000009560	protein_coding	ENSSSCG00000019718	snRNA	ENSSSCG00000010809	protein_coding		ENSSSCG00000011025	ZEB1	protein_coding				ENSSSCG00000014257	SLC27A6	protein_coding		ENSSSCG00000008496	ENSG00000055332	EIF2AK2				ENSSSCG00000006876	ENSG00000117598	PLPPR5
ENSSSCG00000009562	protein_coding	ENSSSCG00000007606	protein_coding	ENSSSCG00000011175	protein_coding		ENSSSCG00000011206		protein_coding				ENSSSCG00000014258	ISOC1	protein_coding		ENSSSCG00000008498	ENSG00000008869	HEATR5B				ENSSSCG00000006878	ENSG00000188641	DPYD
ENSSSCG00000009564	protein_coding	ENSSSCG00000008671	protein_coding	ENSSSCG00000020648	protein_coding		ENSSSCG00000011996	POU1F1	protein_coding				ENSSSCG00000014259	ADAMTS19	protein_coding		ENSSSCG00000008499	ENSG00000115808	STRN				ENSSSCG00000006981	ENSG00000155970	MICU3
ENSSSCG00000024196	protein_coding	ENSSSCG00000006857	protein_coding	ENSSSCG00000030093	pseudogene		ENSSSCG00000012001	ROBO1	protein_coding				ENSSSCG00000014261	MINAR2	protein_coding		ENSSSCG00000008765	ENSG00000169851	PCDH7				ENSSSCG00000006982	ENSG00000104219	ZDHHC2
ENSSSCG00000009567	protein_coding	ENSSSCG00000024129	protein_coding	ENSSSCG00000029019	pseudogene		ENSSSCG00000012020	NCAM2	protein_coding				ENSSSCG00000014264	HINT1	protein_coding		ENSSSCG00000008767						ENSSSCG00000007056	ENSG00000182621	PLCB1
ENSSSCG00000017647	protein_coding	ENSSSCG00000023702	protein_coding	ENSSSCG00000021497	pseudogene		ENSSSCG00000012088		protein_coding				ENSSSCG00000014361	CYSTM1	protein_coding		ENSSSCG00000008882						ENSSSCG00000007606	ENSG00000196367	TRRAP
ENSSSCG00000025624	protein_coding	ENSSSCG00000003891	protein_coding	ENSSSCG00000010861	protein_coding		ENSSSCG00000012855	SLC22A18	protein_coding				ENSSSCG00000014363	SLC4A9	protein_coding		ENSSSCG00000008923	ENSG00000035720	STAP1				ENSSSCG00000007721	ENSG00000263001	GTF2I
ENSSSCG00000017144	protein_coding	ENSSSCG00000003889	protein_coding	ENSSSCG00000011025	protein_coding		ENSSSCG00000013197		protein_coding				ENSSSCG00000014447	SLC6A7	protein_coding		ENSSSCG00000009087	ENSG00000138684	IL21				ENSSSCG00000007722	ENSG00000158517	NCF1
ENSSSCG00000017649	protein_coding	ENSSSCG00000003892	protein_coding	ENSSSCG00000010923	protein_coding		ENSSSCG00000013249	CKAP5	protein_coding				ENSSSCG00000014516		protein_coding		ENSSSCG00000009114	ENSG00000164099	PRSS12				ENSSSCG00000007723	ENSG00000274523	RCC1L
ENSSSCG00000017648	protein_coding	ENSSSCG00000003893	protein_coding	ENSSSCG00000022143	protein_coding		ENSSSCG00000013256	ARHGAP1	protein_coding				ENSSSCG00000015667	MBD5	protein_coding		ENSSSCG00000009188	ENSG00000163116	STPG2				ENSSSCG00000008259	ENSG00000176204	LRRTM4
ENSSSCG00000017666	protein_coding	ENSSSCG00000029403	protein_coding	ENSSSCG00000029535	protein_coding		ENSSSCG00000013258	HARBI1	protein_coding				ENSSSCG00000015668	ORC4	protein_coding		ENSSSCG00000009203	ENSG00000145335	SNCA				ENSSSCG00000008474
ENSSSCG00000017152	protein_coding	ENSSSCG00000002662	protein_coding	ENSSSCG00000022045	protein_coding		ENSSSCG00000013261	CHRM4	protein_coding				ENSSSCG00000016159	CPS1	protein_coding		ENSSSCG00000009262	ENSG00000126545	CSN1S1				ENSSSCG00000008475	ENSG00000011566	MAP4K3
ENSSSCG00000024662	protein_coding	ENSSSCG00000002663	protein_coding	ENSSSCG00000027616	protein_coding		ENSSSCG00000013262	AMBRA1	protein_coding				ENSSSCG00000016166	SPAG16	protein_coding		ENSSSCG00000009267	ENSG00000171209	CSN3				ENSSSCG00000008494	ENSG00000003509	NDUFAF7
ENSSSCG00000030277	protein_coding	ENSSSCG00000002554	protein_coding	ENSSSCG00000023200	protein_coding		ENSSSCG00000013266	LARGE2	protein_coding				ENSSSCG00000016239	NYAP2	protein_coding		ENSSSCG00000009560	ENSG00000198176	TFDP1				ENSSSCG00000008496	ENSG00000055332	EIF2AK2
ENSSSCG00000017155	protein_coding	ENSSSCG00000028667	protein_coding	ENSSSCG00000028835	protein_coding		ENSSSCG00000013269	MAPK8IP1	protein_coding				ENSSSCG00000016343	TWIST2	protein_coding		ENSSSCG00000009562	ENSG00000185974	GRK1				ENSSSCG00000008498	ENSG00000008869	HEATR5B
ENSSSCG00000017668	protein_coding	ENSSSCG00000029320	protein_coding	ENSSSCG00000026001	protein_coding		ENSSSCG00000013270	CRY2	protein_coding				ENSSSCG00000016346	MAD2L1BP	protein_coding		ENSSSCG00000009563	ENSG00000150403	TMCO3				ENSSSCG00000008499	ENSG00000115808	STRN
ENSSSCG00000021384	protein_coding	ENSSSCG00000002563	protein_coding	ENSSSCG00000019486	miRNA		ENSSSCG00000013286	LRRC4C	protein_coding				ENSSSCG00000016365		protein_coding		ENSSSCG00000009564	ENSG00000184497	TMEM255B				ENSSSCG00000008671
ENSSSCG00000021040	protein_coding	ENSSSCG00000001444	protein_coding	ENSSSCG00000020605	snRNA		ENSSSCG00000013322	IMMP1L	protein_coding				ENSSSCG00000016370	SEPTIN2	protein_coding		ENSSSCG00000009566	ENSG00000283199	C13orf46				ENSSSCG00000008721	ENSG00000163995	ABLIM2
ENSSSCG00000022843	protein_coding	ENSSSCG00000002552	protein_coding	ENSSSCG00000019938	snRNA		ENSSSCG00000013338	SLC5A12	protein_coding				ENSSSCG00000016381	SNED1	protein_coding		ENSSSCG00000009567	ENSG00000185989	RASA3				ENSSSCG00000008724	ENSG00000087008	ACOX3
ENSSSCG00000018038	protein_coding	ENSSSCG00000002558	protein_coding	ENSSSCG00000027462	snRNA		ENSSSCG00000013340	MUC15	protein_coding				ENSSSCG00000016403	VIPR2	protein_coding		ENSSSCG00000010006	ENSG00000100003	SEC14L2				ENSSSCG00000008765	ENSG00000169851	PCDH7
ENSSSCG00000017670	protein_coding	ENSSSCG00000008721	protein_coding	ENSSSCG00000018504	misc_RNA		ENSSSCG00000014179	FAM174A	protein_coding				ENSSSCG00000016406	ESYT2	protein_coding		ENSSSCG00000010007	ENSG00000242114	MTFP1				ENSSSCG00000008767
ENSSSCG00000017671	protein_coding	ENSSSCG00000008724	protein_coding	ENSSSCG00000019468	rRNA		ENSSSCG00000014184	PAM	protein_coding				ENSSSCG00000016410	MNX1	protein_coding		ENSSSCG00000010232	ENSG00000198739	LRRTM3				ENSSSCG00000008882
ENSSSCG00000017674	protein_coding	ENSSSCG00000025991	protein_coding	ENSSSCG00000022255	miRNA		ENSSSCG00000014231	FTMT	protein_coding				ENSSSCG00000016412	LMBR1	protein_coding		ENSSSCG00000010234	ENSG00000288920	RPSAP58				ENSSSCG00000008923	ENSG00000035720	STAP1
ENSSSCG00000017673	protein_coding	ENSSSCG00000019061	miRNA	ENSSSCG00000021301	protein_coding		ENSSSCG00000014233		protein_coding				ENSSSCG00000016414		protein_coding		ENSSSCG00000010234	ENSG00000168028	RPSA				ENSSSCG00000009087	ENSG00000138684	IL21
ENSSSCG00000017749	protein_coding	ENSSSCG00000022497	protein_coding	ENSSSCG00000009566	protein_coding		ENSSSCG00000014235		protein_coding				ENSSSCG00000016435	SMARCD3	protein_coding		ENSSSCG00000010235	ENSG00000096717	SIRT1				ENSSSCG00000009114	ENSG00000164099	PRSS12
ENSSSCG00000017750	protein_coding	ENSSSCG00000029361	protein_coding	ENSSSCG00000024103	protein_coding		ENSSSCG00000014238	PRDM6	protein_coding				ENSSSCG00000016437	WDR86	protein_coding		ENSSSCG00000010238	ENSG00000096746	HNRNPH3				ENSSSCG00000009188	ENSG00000163116	STPG2
ENSSSCG00000017751	protein_coding	ENSSSCG00000014710	protein_coding	ENSSSCG00000009563	protein_coding		ENSSSCG00000014240	CSNK1G3	protein_coding				ENSSSCG00000016438	NUB1	protein_coding		ENSSSCG00000010241	ENSG00000138336	TET1				ENSSSCG00000009203	ENSG00000145335	SNCA
ENSSSCG00000024018	protein_coding	ENSSSCG00000030230	protein_coding	ENSSSCG00000009560	protein_coding		ENSSSCG00000014255	SLC12A2	protein_coding				ENSSSCG00000016623		protein_coding		ENSSSCG00000010243	ENSG00000060339	CCAR1				ENSSSCG00000009262	ENSG00000126545	CSN1S1
ENSSSCG00000024235	protein_coding	ENSSSCG00000026049	protein_coding	ENSSSCG00000009498	protein_coding		ENSSSCG00000014257	SLC27A6	protein_coding				ENSSSCG00000016625	CTTNBP2	protein_coding		ENSSSCG00000010245	ENSG00000165730	STOX1				ENSSSCG00000009267	ENSG00000171209	CSN3
ENSSSCG00000029616	protein_coding	ENSSSCG00000015002	protein_coding	ENSSSCG00000009562	protein_coding		ENSSSCG00000014258	ISOC1	protein_coding				ENSSSCG00000016640	PPP1R3A	protein_coding		ENSSSCG00000010246	ENSG00000107625	DDX50				ENSSSCG00000009496	ENSG00000125257	ABCC4
ENSSSCG00000028355	protein_coding	ENSSSCG00000024353	protein_coding	ENSSSCG00000009564	protein_coding		ENSSSCG00000014259	ADAMTS19	protein_coding				ENSSSCG00000016808	C5orf22	protein_coding		ENSSSCG00000010247	ENSG00000165732	DDX21				ENSSSCG00000009497	ENSG00000125257	ABCC4
ENSSSCG00000022317	protein_coding	ENSSSCG00000027566	protein_coding	ENSSSCG00000024196	protein_coding		ENSSSCG00000014261	MINAR2	protein_coding				ENSSSCG00000016842	NIPBL	protein_coding		ENSSSCG00000010248	ENSG00000198954	KIFBP				ENSSSCG00000009498	ENSG00000125257	ABCC4
ENSSSCG00000028593	protein_coding	ENSSSCG00000027874	protein_coding	ENSSSCG00000009496	protein_coding		ENSSSCG00000014264	HINT1	protein_coding				ENSSSCG00000016882	PARP8	protein_coding		ENSSSCG00000010426	ENSG00000150275	PCDH15				ENSSSCG00000009560	ENSG00000198176	TFDP1
ENSSSCG00000017143	protein_coding	ENSSSCG00000022374	protein_coding	ENSSSCG00000026286	protein_coding		ENSSSCG00000014361	CYSTM1	protein_coding				ENSSSCG00000017141	AATK	protein_coding		ENSSSCG00000010626	ENSG00000203867	RBM20				ENSSSCG00000009562	ENSG00000185974	GRK1
ENSSSCG00000017141	protein_coding	ENSSSCG00000023352	protein_coding	ENSSSCG00000022549	protein_coding		ENSSSCG00000014363	SLC4A9	protein_coding				ENSSSCG00000017143	CEP131	protein_coding		ENSSSCG00000010627	ENSG00000150593	PDCD4				ENSSSCG00000009563	ENSG00000150403	TMCO3
ENSSSCG00000024675	miRNA	ENSSSCG00000014716	protein_coding	ENSSSCG00000026284	protein_coding		ENSSSCG00000015667	MBD5	protein_coding				ENSSSCG00000017144	NPTX1	protein_coding		ENSSSCG00000010628	ENSG00000108061	SHOC2				ENSSSCG00000009564	ENSG00000184497	TMEM255B
ENSSSCG00000018555	miRNA	ENSSSCG00000014708	protein_coding	ENSSSCG00000009497	protein_coding		ENSSSCG00000015668	ORC4	protein_coding				ENSSSCG00000017152	SGSH	protein_coding		ENSSSCG00000010652	ENSG00000151553	FHIP2A				ENSSSCG00000009566	ENSG00000283199	C13orf46
ENSSSCG00000018822	snRNA	ENSSSCG00000025099	snRNA	ENSSSCG00000009567	protein_coding		ENSSSCG00000016159	CPS1	protein_coding				ENSSSCG00000017155	EIF4A3	protein_coding		ENSSSCG00000010653	ENSG00000165832	TRUB1				ENSSSCG00000009567	ENSG00000185989	RASA3
ENSSSCG00000028212	miRNA			ENSSSCG00000017647	protein_coding		ENSSSCG00000016166	SPAG16	protein_coding				ENSSSCG00000017421	ACLY	protein_coding		ENSSSCG00000010654	ENSG00000107518	ATRNL1				ENSSSCG00000010006	ENSG00000100003	SEC14L2
ENSSSCG00000018920	miRNA			ENSSSCG00000025624	protein_coding		ENSSSCG00000016239	NYAP2	protein_coding				ENSSSCG00000017422	FKBP10	protein_coding		ENSSSCG00000010686	ENSG00000151929	BAG3				ENSSSCG00000010007	ENSG00000242114	MTFP1
ENSSSCG00000011815	protein_coding			ENSSSCG00000017144	protein_coding		ENSSSCG00000016343	TWIST2	protein_coding				ENSSSCG00000017668	VMP1	protein_coding		ENSSSCG00000010687	ENSG00000198825	INPP5F				ENSSSCG00000010232	ENSG00000198739	LRRTM3
ENSSSCG00000011817	protein_coding			ENSSSCG00000017649	protein_coding		ENSSSCG00000016346	MAD2L1BP	protein_coding				ENSSSCG00000017670	RPS6KB1	protein_coding		ENSSSCG00000010690	ENSG00000107651	SEC23IP				ENSSSCG00000010234	ENSG00000288920	RPSAP58
ENSSSCG00000011996	protein_coding			ENSSSCG00000017648	protein_coding		ENSSSCG00000016365		protein_coding				ENSSSCG00000017671	RNFT1	protein_coding		ENSSSCG00000010762	ENSG00000151640	DPYSL4				ENSSSCG00000010234	ENSG00000168028	RPSA
ENSSSCG00000011998	protein_coding			ENSSSCG00000017666	protein_coding		ENSSSCG00000016370	SEPTIN2	protein_coding				ENSSSCG00000017673	INTS2	protein_coding		ENSSSCG00000010764	ENSG00000148814	LRRC27				ENSSSCG00000010235	ENSG00000096717	SIRT1
ENSSSCG00000012001	protein_coding			ENSSSCG00000017152	protein_coding		ENSSSCG00000016381	SNED1	protein_coding				ENSSSCG00000017749	EVI2A	protein_coding		ENSSSCG00000010765	ENSG00000068383	INPP5A				ENSSSCG00000010238	ENSG00000096746	HNRNPH3
ENSSSCG00000024205	protein_coding			ENSSSCG00000024662	protein_coding		ENSSSCG00000016403	VIPR2	protein_coding				ENSSSCG00000017750	EVI2B	protein_coding		ENSSSCG00000010768	ENSG00000171811	CFAP46				ENSSSCG00000010241	ENSG00000138336	TET1
ENSSSCG00000024621	protein_coding			ENSSSCG00000030277	protein_coding		ENSSSCG00000016406	ESYT2	protein_coding				ENSSSCG00000017751	OMG	protein_coding		ENSSSCG00000010770	ENSG00000171798	KNDC1				ENSSSCG00000010243	ENSG00000060339	CCAR1
ENSSSCG00000023582	protein_coding			ENSSSCG00000017155	protein_coding		ENSSSCG00000016410	MNX1	protein_coding				ENSSSCG00000018210	ssc-mir-126	miRNA		ENSSSCG00000010771						ENSSSCG00000010245	ENSG00000165730	STOX1
ENSSSCG00000025294	protein_coding			ENSSSCG00000017668	protein_coding		ENSSSCG00000016412	LMBR1	protein_coding				ENSSSCG00000018504	Y_RNA	Y_RNA		ENSSSCG00000010774	ENSG00000198546	ZNF511				ENSSSCG00000010246	ENSG00000107625	DDX50
ENSSSCG00000011206	protein_coding			ENSSSCG00000021384	protein_coding		ENSSSCG00000016414		protein_coding				ENSSSCG00000018555	ssc-mir-21	miRNA		ENSSSCG00000010809	ENSG00000162670	BRINP3				ENSSSCG00000010247	ENSG00000165732	DDX21
ENSSSCG00000028197	protein_coding			ENSSSCG00000021040	protein_coding		ENSSSCG00000016435	SMARCD3	protein_coding				ENSSSCG00000018620		snoRNA		ENSSSCG00000010923	ENSG00000077152	UBE2T				ENSSSCG00000010248	ENSG00000198954	KIFBP
ENSSSCG00000011209	protein_coding			ENSSSCG00000022843	protein_coding		ENSSSCG00000016437	WDR86	protein_coding				ENSSSCG00000018679	U4	snRNA		ENSSSCG00000010925	ENSG00000077157	PPP1R12B				ENSSSCG00000010426	ENSG00000150275	PCDH15
ENSSSCG00000029627	protein_coding			ENSSSCG00000018038	protein_coding		ENSSSCG00000016438	NUB1	protein_coding				ENSSSCG00000018744	U6	snRNA		ENSSSCG00000010928	ENSG00000117139	KDM5B				ENSSSCG00000010626	ENSG00000203867	RBM20
ENSSSCG00000025525	protein_coding			ENSSSCG00000017670	protein_coding		ENSSSCG00000016623		protein_coding				ENSSSCG00000018780	U6	snRNA		ENSSSCG00000010937	ENSG00000130948	HSD17B3				ENSSSCG00000010627	ENSG00000150593	PDCD4
ENSSSCG00000026488	protein_coding			ENSSSCG00000017671	protein_coding		ENSSSCG00000016625	CTTNBP2	protein_coding				ENSSSCG00000018822	U6	snRNA		ENSSSCG00000011025	ENSG00000148516	ZEB1				ENSSSCG00000010628	ENSG00000108061	SHOC2
ENSSSCG00000008882	protein_coding			ENSSSCG00000017674	protein_coding		ENSSSCG00000016640	PPP1R3A	protein_coding				ENSSSCG00000018825	U1	snRNA		ENSSSCG00000011206						ENSSSCG00000010652	ENSG00000151553	FHIP2A
ENSSSCG00000027017	protein_coding			ENSSSCG00000017673	protein_coding		ENSSSCG00000016808	C5orf22	protein_coding				ENSSSCG00000018920	MIR454	miRNA		ENSSSCG00000011996	ENSG00000064835	POU1F1				ENSSSCG00000010653	ENSG00000165832	TRUB1
ENSSSCG00000028843	protein_coding			ENSSSCG00000017421	protein_coding		ENSSSCG00000016842	NIPBL	protein_coding				ENSSSCG00000019083		miRNA		ENSSSCG00000012001	ENSG00000169855	ROBO1				ENSSSCG00000010654	ENSG00000107518	ATRNL1
ENSSSCG00000028079	protein_coding			ENSSSCG00000021910	protein_coding		ENSSSCG00000016882	PARP8	protein_coding				ENSSSCG00000019195	U6	snRNA		ENSSSCG00000012020	ENSG00000154654	NCAM2				ENSSSCG00000010686	ENSG00000151929	BAG3
ENSSSCG00000011210	protein_coding			ENSSSCG00000017422	protein_coding		ENSSSCG00000017141	AATK	protein_coding				ENSSSCG00000019588	U1	snRNA		ENSSSCG00000012088	ENSG00000186866	POFUT2				ENSSSCG00000010687	ENSG00000198825	INPP5F
ENSSSCG00000012020	protein_coding			ENSSSCG00000017749	protein_coding		ENSSSCG00000017143	CEP131	protein_coding				ENSSSCG00000019778	U6	snRNA		ENSSSCG00000012855	ENSG00000110628	SLC22A18				ENSSSCG00000010690	ENSG00000107651	SEC23IP
ENSSSCG00000021912	protein_coding			ENSSSCG00000017750	protein_coding		ENSSSCG00000017144	NPTX1	protein_coding				ENSSSCG00000020232	U6	snRNA		ENSSSCG00000013197						ENSSSCG00000010762	ENSG00000151640	DPYSL4
ENSSSCG00000022988	protein_coding			ENSSSCG00000017751	protein_coding		ENSSSCG00000017152	SGSH	protein_coding				ENSSSCG00000020274	U6	snRNA		ENSSSCG00000013249	ENSG00000175216	CKAP5				ENSSSCG00000010764	ENSG00000148814	LRRC27
ENSSSCG00000020673	protein_coding			ENSSSCG00000024018	protein_coding		ENSSSCG00000017155	EIF4A3	protein_coding				ENSSSCG00000020542	U6	snRNA		ENSSSCG00000013256	ENSG00000175220	ARHGAP1				ENSSSCG00000010765	ENSG00000068383	INPP5A
ENSSSCG00000029038	protein_coding			ENSSSCG00000024235	protein_coding		ENSSSCG00000017668	VMP1	protein_coding				ENSSSCG00000020605	U6	snRNA		ENSSSCG00000013258	ENSG00000180423	HARBI1				ENSSSCG00000010768	ENSG00000171811	CFAP46
ENSSSCG00000028571	protein_coding			ENSSSCG00000029616	protein_coding		ENSSSCG00000017670	RPS6KB1	protein_coding				ENSSSCG00000020663	KMT2C	protein_coding		ENSSSCG00000013261	ENSG00000180720	CHRM4				ENSSSCG00000010770	ENSG00000171798	KNDC1
ENSSSCG00000026654	protein_coding			ENSSSCG00000028355	protein_coding		ENSSSCG00000017671	RNFT1	protein_coding				ENSSSCG00000020673		protein_coding		ENSSSCG00000013262	ENSG00000110497	AMBRA1				ENSSSCG00000010771
ENSSSCG00000012088	protein_coding			ENSSSCG00000022317	protein_coding		ENSSSCG00000017673	INTS2	protein_coding				ENSSSCG00000020714		protein_coding		ENSSSCG00000013266	ENSG00000165905	LARGE2				ENSSSCG00000010774	ENSG00000198546	ZNF511
ENSSSCG00000028846	protein_coding			ENSSSCG00000028593	protein_coding		ENSSSCG00000017749	EVI2A	protein_coding				ENSSSCG00000021040	SLC26A11	protein_coding		ENSSSCG00000013269	ENSG00000121653	MAPK8IP1				ENSSSCG00000010809	ENSG00000162670	BRINP3
ENSSSCG00000023041	protein_coding			ENSSSCG00000017143	protein_coding		ENSSSCG00000017750	EVI2B	protein_coding				ENSSSCG00000021179		protein_coding		ENSSSCG00000013270	ENSG00000121671	CRY2				ENSSSCG00000010861	ENSG00000163050	COQ8A
ENSSSCG00000028022	protein_coding			ENSSSCG00000017141	protein_coding		ENSSSCG00000017751	OMG	protein_coding				ENSSSCG00000021384	BRIP1	protein_coding		ENSSSCG00000013286	ENSG00000148948	LRRC4C				ENSSSCG00000010923	ENSG00000077152	UBE2T
ENSSSCG00000020751	snRNA			ENSSSCG00000024675	miRNA		ENSSSCG00000018210	ssc-mir-126	miRNA				ENSSSCG00000021652	LSM8	protein_coding		ENSSSCG00000013322	ENSG00000148950	IMMP1L				ENSSSCG00000010925	ENSG00000077157	PPP1R12B
ENSSSCG00000026086	miRNA			ENSSSCG00000018555	miRNA		ENSSSCG00000018504	Y_RNA	Y_RNA				ENSSSCG00000021885	MDFIC	protein_coding		ENSSSCG00000013338	ENSG00000148942	SLC5A12				ENSSSCG00000010928	ENSG00000117139	KDM5B
ENSSSCG00000018744	snRNA			ENSSSCG00000018822	snRNA		ENSSSCG00000018555	ssc-mir-21	miRNA				ENSSSCG00000021910	GAST	protein_coding		ENSSSCG00000013340	ENSG00000169550	MUC15				ENSSSCG00000010937	ENSG00000130948	HSD17B3
ENSSSCG00000022604	snRNA			ENSSSCG00000028212	miRNA		ENSSSCG00000018586		snoRNA				ENSSSCG00000021963	LCN8	protein_coding		ENSSSCG00000014179	ENSG00000174132	FAM174A				ENSSSCG00000011025	ENSG00000148516	ZEB1
ENSSSCG00000026400	miRNA			ENSSSCG00000018920	miRNA		ENSSSCG00000018620		snoRNA				ENSSSCG00000021988	TUSC3	protein_coding		ENSSSCG00000014184	ENSG00000145730	PAM				ENSSSCG00000011206
ENSSSCG00000027488	snRNA			ENSSSCG00000011815	protein_coding		ENSSSCG00000018679	U4	snRNA				ENSSSCG00000022045	PTCHD3	protein_coding		ENSSSCG00000014231	ENSG00000181867	FTMT				ENSSSCG00000011257	ENSG00000114739	ACVR2B
ENSSSCG00000023705	snRNA			ENSSSCG00000011817	protein_coding		ENSSSCG00000018744	U6	snRNA				ENSSSCG00000022317	SLC38A10	protein_coding		ENSSSCG00000014233	ENSG00000250803					ENSSSCG00000011996	ENSG00000064835	POU1F1
ENSSSCG00000028013	snRNA			ENSSSCG00000011996	protein_coding		ENSSSCG00000018780	U6	snRNA				ENSSSCG00000022656	SRFBP1	protein_coding		ENSSSCG00000014235						ENSSSCG00000012001	ENSG00000169855	ROBO1
ENSSSCG00000027984	protein_coding			ENSSSCG00000011998	protein_coding		ENSSSCG00000018822	U6	snRNA				ENSSSCG00000022829	U6	snRNA		ENSSSCG00000014238	ENSG00000061455	PRDM6				ENSSSCG00000012020	ENSG00000154654	NCAM2
ENSSSCG00000010426	protein_coding			ENSSSCG00000012001	protein_coding		ENSSSCG00000018825	U1	snRNA				ENSSSCG00000022988	TSPEAR	protein_coding		ENSSSCG00000014240	ENSG00000151292	CSNK1G3				ENSSSCG00000012088	ENSG00000186866	POFUT2
ENSSSCG00000010652	protein_coding			ENSSSCG00000024205	protein_coding		ENSSSCG00000018868	SNORD87	snoRNA				ENSSSCG00000023041	PCBP3	protein_coding		ENSSSCG00000014255	ENSG00000064651	SLC12A2				ENSSSCG00000012855	ENSG00000110628	SLC22A18
ENSSSCG00000010653	protein_coding			ENSSSCG00000024621	protein_coding		ENSSSCG00000018920	MIR454	miRNA				ENSSSCG00000023111	U6	snRNA		ENSSSCG00000014257	ENSG00000113396	SLC27A6				ENSSSCG00000013195
ENSSSCG00000010654	protein_coding			ENSSSCG00000023582	protein_coding		ENSSSCG00000019083		miRNA				ENSSSCG00000023333	FCN2	protein_coding		ENSSSCG00000014258	ENSG00000066583	ISOC1				ENSSSCG00000013197
ENSSSCG00000010248	protein_coding			ENSSSCG00000025294	protein_coding		ENSSSCG00000019195	U6	snRNA				ENSSSCG00000023374	SRGN	protein_coding		ENSSSCG00000014259	ENSG00000145808	ADAMTS19				ENSSSCG00000013249	ENSG00000175216	CKAP5
ENSSSCG00000023374	protein_coding			ENSSSCG00000011206	protein_coding		ENSSSCG00000019764	U6	snRNA				ENSSSCG00000023582	GPR149	protein_coding		ENSSSCG00000014261	ENSG00000186367	MINAR2				ENSSSCG00000013256	ENSG00000175220	ARHGAP1
ENSSSCG00000010006	protein_coding			ENSSSCG00000028197	protein_coding		ENSSSCG00000019778	U6	snRNA				ENSSSCG00000023647	WNT8A	protein_coding		ENSSSCG00000014264	ENSG00000169567	HINT1				ENSSSCG00000013258	ENSG00000180423	HARBI1
ENSSSCG00000010007	protein_coding			ENSSSCG00000011209	protein_coding		ENSSSCG00000020065	U6	snRNA				ENSSSCG00000023705	U6	snRNA		ENSSSCG00000014361	ENSG00000120306	CYSTM1				ENSSSCG00000013261	ENSG00000180720	CHRM4
ENSSSCG00000024081	protein_coding			ENSSSCG00000029627	protein_coding		ENSSSCG00000020232	U6	snRNA				ENSSSCG00000024018	SLC16A3	protein_coding		ENSSSCG00000014363	ENSG00000113073	SLC4A9				ENSSSCG00000013262	ENSG00000110497	AMBRA1
ENSSSCG00000010001	protein_coding			ENSSSCG00000025525	protein_coding		ENSSSCG00000020274	U6	snRNA				ENSSSCG00000024040		protein_coding		ENSSSCG00000014934	ENSG00000110172	CHORDC1				ENSSSCG00000013266	ENSG00000165905	LARGE2
ENSSSCG00000010232	protein_coding			ENSSSCG00000026488	protein_coding		ENSSSCG00000020360	U6	snRNA				ENSSSCG00000024081	NRBF2	protein_coding		ENSSSCG00000015300	ENSG00000182348	ZNF804B				ENSSSCG00000013269	ENSG00000121653	MAPK8IP1
ENSSSCG00000010234	protein_coding			ENSSSCG00000008882	protein_coding		ENSSSCG00000020542	U6	snRNA				ENSSSCG00000024103		protein_coding		ENSSSCG00000015302	ENSG00000157214	STEAP2				ENSSSCG00000013270	ENSG00000121671	CRY2
ENSSSCG00000010235	protein_coding			ENSSSCG00000027017	protein_coding		ENSSSCG00000020605	U6	snRNA				ENSSSCG00000024138	U6	snRNA		ENSSSCG00000015406	ENSG00000214415	GNAT3				ENSSSCG00000013286	ENSG00000148948	LRRC4C
ENSSSCG00000010760	protein_coding			ENSSSCG00000028843	protein_coding		ENSSSCG00000020663	KMT2C	protein_coding				ENSSSCG00000024205	ARHGEF26	protein_coding		ENSSSCG00000015407	ENSG00000127955	GNAI1				ENSSSCG00000013322	ENSG00000148950	IMMP1L
ENSSSCG00000027988	protein_coding			ENSSSCG00000028079	protein_coding		ENSSSCG00000020673		protein_coding				ENSSSCG00000024235	NPLOC4	protein_coding		ENSSSCG00000015408						ENSSSCG00000013338	ENSG00000148942	SLC5A12
ENSSSCG00000010686	protein_coding			ENSSSCG00000011210	protein_coding		ENSSSCG00000020714		protein_coding				ENSSSCG00000024621	KAT2B	protein_coding		ENSSSCG00000015462	ENSG00000196511	TPK1				ENSSSCG00000013340	ENSG00000169550	MUC15
ENSSSCG00000010236	protein_coding			ENSSSCG00000012020	protein_coding		ENSSSCG00000021040	SLC26A11	protein_coding				ENSSSCG00000024633	JAKMIP3	protein_coding		ENSSSCG00000015568	ENSG00000121481	RNF2				ENSSSCG00000014179	ENSG00000174132	FAM174A
ENSSSCG00000029311	protein_coding			ENSSSCG00000021912	protein_coding		ENSSSCG00000021179		protein_coding				ENSSSCG00000024675		miRNA		ENSSSCG00000015569	ENSG00000116668	SWT1				ENSSSCG00000014184	ENSG00000145730	PAM
ENSSSCG00000010687	protein_coding			ENSSSCG00000022988	protein_coding		ENSSSCG00000021384	BRIP1	protein_coding				ENSSSCG00000024777	HDAC4	protein_coding		ENSSSCG00000015577	ENSG00000157181	ODR4				ENSSSCG00000014225	ENSG00000169570	DTWD2
ENSSSCG00000024633	protein_coding			ENSSSCG00000020673	protein_coding		ENSSSCG00000021652	LSM8	protein_coding				ENSSSCG00000024912	WDR5	protein_coding		ENSSSCG00000015586	ENSG00000136643	RPS6KC1				ENSSSCG00000014231	ENSG00000181867	FTMT
ENSSSCG00000010762	protein_coding			ENSSSCG00000029038	protein_coding		ENSSSCG00000021885	MDFIC	protein_coding				ENSSSCG00000025294	AIRE	protein_coding		ENSSSCG00000015588	ENSG00000174606	ANGEL2				ENSSSCG00000014233	ENSG00000250803
ENSSSCG00000010690	protein_coding			ENSSSCG00000028571	protein_coding		ENSSSCG00000021963	LCN8	protein_coding				ENSSSCG00000025525	GATD3	protein_coding		ENSSSCG00000015591	ENSG00000185523	SPATA45				ENSSSCG00000014235
ENSSSCG00000010238	protein_coding			ENSSSCG00000026654	protein_coding		ENSSSCG00000021988	TUSC3	protein_coding				ENSSSCG00000025647	SLC35C1	protein_coding		ENSSSCG00000015593	ENSG00000117697	NSL1				ENSSSCG00000014238	ENSG00000061455	PRDM6
ENSSSCG00000010626	protein_coding			ENSSSCG00000012088	protein_coding		ENSSSCG00000022045	PTCHD3	protein_coding				ENSSSCG00000026001	DNAJC1	protein_coding		ENSSSCG00000015667	ENSG00000204406	MBD5				ENSSSCG00000014240	ENSG00000151292	CSNK1G3
ENSSSCG00000010627	protein_coding			ENSSSCG00000028846	protein_coding		ENSSSCG00000022317	SLC38A10	protein_coding				ENSSSCG00000026041	MAP3K5	protein_coding		ENSSSCG00000015668	ENSG00000115947	ORC4				ENSSSCG00000014255	ENSG00000064651	SLC12A2
ENSSSCG00000010764	protein_coding			ENSSSCG00000023041	protein_coding		ENSSSCG00000022656	SRFBP1	protein_coding				ENSSSCG00000026287		protein_coding		ENSSSCG00000016159	ENSG00000021826	CPS1				ENSSSCG00000014257	ENSG00000113396	SLC27A6
ENSSSCG00000027003	protein_coding			ENSSSCG00000028022	protein_coding		ENSSSCG00000022829	U6	snRNA				ENSSSCG00000026488	UBE2E1	protein_coding		ENSSSCG00000016166	ENSG00000144451	SPAG16				ENSSSCG00000014258	ENSG00000066583	ISOC1
ENSSSCG00000010765	protein_coding			ENSSSCG00000011257	protein_coding		ENSSSCG00000022988	TSPEAR	protein_coding				ENSSSCG00000026661	PTPRN2	protein_coding		ENSSSCG00000016239	ENSG00000144460	NYAP2				ENSSSCG00000014259	ENSG00000145808	ADAMTS19
ENSSSCG00000010628	protein_coding			ENSSSCG00000020751	snRNA		ENSSSCG00000023041	PCBP3	protein_coding				ENSSSCG00000027017	NR1D2	protein_coding		ENSSSCG00000016343	ENSG00000233608	TWIST2				ENSSSCG00000014261	ENSG00000186367	MINAR2
ENSSSCG00000010768	protein_coding			ENSSSCG00000026086	miRNA		ENSSSCG00000023111	U6	snRNA				ENSSSCG00000027732		protein_coding		ENSSSCG00000016346	ENSG00000124688	MAD2L1BP				ENSSSCG00000014264	ENSG00000169567	HINT1
ENSSSCG00000010770	protein_coding			ENSSSCG00000018744	snRNA		ENSSSCG00000023333	FCN2	protein_coding				ENSSSCG00000027984	ZWINT	protein_coding		ENSSSCG00000016365	ENSG00000144504	ANKMY1				ENSSSCG00000014361	ENSG00000120306	CYSTM1
ENSSSCG00000010771	protein_coding			ENSSSCG00000022604	snRNA		ENSSSCG00000023374	SRGN	protein_coding				ENSSSCG00000027988		lncRNA		ENSSSCG00000016370	ENSG00000168385	SEPTIN2				ENSSSCG00000014363	ENSG00000113073	SLC4A9
ENSSSCG00000020712	protein_coding			ENSSSCG00000026400	miRNA		ENSSSCG00000023582	GPR149	protein_coding				ENSSSCG00000028022	COL6A2	protein_coding		ENSSSCG00000016381	ENSG00000162804	SNED1				ENSSSCG00000014447	ENSG00000011083	SLC6A7
ENSSSCG00000010242	protein_coding			ENSSSCG00000027488	snRNA		ENSSSCG00000023705	U6	snRNA				ENSSSCG00000028080	ELOVL4	protein_coding		ENSSSCG00000016403	ENSG00000106018	VIPR2				ENSSSCG00000014516
ENSSSCG00000010241	protein_coding			ENSSSCG00000023705	snRNA		ENSSSCG00000024018	SLC16A3	protein_coding				ENSSSCG00000028115	ALDH8A1	protein_coding		ENSSSCG00000016406	ENSG00000117868	ESYT2				ENSSSCG00000014708
ENSSSCG00000010243	protein_coding			ENSSSCG00000028013	snRNA		ENSSSCG00000024081	NRBF2	protein_coding				ENSSSCG00000028197	PFKL	protein_coding		ENSSSCG00000016410	ENSG00000130675	MNX1				ENSSSCG00000014934	ENSG00000110172	CHORDC1
ENSSSCG00000010245	protein_coding			ENSSSCG00000027984	protein_coding		ENSSSCG00000024103		protein_coding				ENSSSCG00000028212	MIR301A	miRNA		ENSSSCG00000016412	ENSG00000105983	LMBR1				ENSSSCG00000015002	ENSG00000110675	ELMOD1
ENSSSCG00000010246	protein_coding			ENSSSCG00000010426	protein_coding		ENSSSCG00000024138	U6	snRNA				ENSSSCG00000028355	ACTG1	protein_coding		ENSSSCG00000016414	ENSG00000105982	RNF32				ENSSSCG00000015300	ENSG00000182348	ZNF804B
ENSSSCG00000010774	protein_coding			ENSSSCG00000010652	protein_coding		ENSSSCG00000024195	Metazoa_SRP	misc_RNA				ENSSSCG00000028571	SLX9	protein_coding		ENSSSCG00000016435	ENSG00000082014	SMARCD3				ENSSSCG00000015302	ENSG00000157214	STEAP2
ENSSSCG00000010247	protein_coding			ENSSSCG00000010653	protein_coding		ENSSSCG00000024205	ARHGEF26	protein_coding				ENSSSCG00000028593	TEPSIN	protein_coding		ENSSSCG00000016437	ENSG00000187260	WDR86				ENSSSCG00000015406	ENSG00000214415	GNAT3
ENSSSCG00000022829	snRNA			ENSSSCG00000010654	protein_coding		ENSSSCG00000024235	NPLOC4	protein_coding				ENSSSCG00000028928		protein_coding		ENSSSCG00000016438	ENSG00000013374	NUB1				ENSSSCG00000015407	ENSG00000127955	GNAI1
ENSSSCG00000016159	protein_coding			ENSSSCG00000010248	protein_coding		ENSSSCG00000024293	TMEM178A	protein_coding				ENSSSCG00000028981	ZNF367	protein_coding		ENSSSCG00000016623	ENSG00000188877	POTEA				ENSSSCG00000015408
ENSSSCG00000016344	protein_coding			ENSSSCG00000023374	protein_coding		ENSSSCG00000024402		protein_coding				ENSSSCG00000029019		processed_pseudogene		ENSSSCG00000016625	ENSG00000077063	CTTNBP2				ENSSSCG00000015462	ENSG00000196511	TPK1
ENSSSCG00000016346	protein_coding			ENSSSCG00000010006	protein_coding		ENSSSCG00000024621	KAT2B	protein_coding				ENSSSCG00000029026	SNORD67	snoRNA		ENSSSCG00000016640	ENSG00000154415	PPP1R3A				ENSSSCG00000015568	ENSG00000121481	RNF2
ENSSSCG00000016347	protein_coding			ENSSSCG00000010007	protein_coding		ENSSSCG00000024633	JAKMIP3	protein_coding				ENSSSCG00000029038		protein_coding		ENSSSCG00000016808	ENSG00000082213	C5orf22				ENSSSCG00000015569	ENSG00000116668	SWT1
ENSSSCG00000023644	pseudogene			ENSSSCG00000024081	protein_coding		ENSSSCG00000024675		miRNA				ENSSSCG00000029311	MYPN	protein_coding		ENSSSCG00000016842	ENSG00000164190	NIPBL				ENSSSCG00000015577	ENSG00000157181	ODR4
ENSSSCG00000016161	protein_coding			ENSSSCG00000010001	protein_coding		ENSSSCG00000024777	HDAC4	protein_coding				ENSSSCG00000029616	FAAP100	protein_coding		ENSSSCG00000016882	ENSG00000151883	PARP8				ENSSSCG00000015586	ENSG00000136643	RPS6KC1
ENSSSCG00000016166	protein_coding			ENSSSCG00000010232	protein_coding		ENSSSCG00000025294	AIRE	protein_coding				ENSSSCG00000029627	PWP2	protein_coding		ENSSSCG00000017141	ENSG00000181409	AATK				ENSSSCG00000015588	ENSG00000174606	ANGEL2
ENSSSCG00000015667	protein_coding			ENSSSCG00000010234	protein_coding		ENSSSCG00000025525	GATD3	protein_coding				ENSSSCG00000029715	OLFM1	protein_coding		ENSSSCG00000017143	ENSG00000141577	CEP131				ENSSSCG00000015591	ENSG00000185523	SPATA45
ENSSSCG00000015668	protein_coding			ENSSSCG00000010235	protein_coding		ENSSSCG00000025647	SLC35C1	protein_coding				ENSSSCG00000029871		protein_coding		ENSSSCG00000017144	ENSG00000171246	NPTX1				ENSSSCG00000015593	ENSG00000117697	NSL1
ENSSSCG00000026309	protein_coding			ENSSSCG00000010760	protein_coding		ENSSSCG00000026001	DNAJC1	protein_coding				ENSSSCG00000030112	MACROD2	protein_coding		ENSSSCG00000017152	ENSG00000181523	SGSH				ENSSSCG00000015667	ENSG00000204406	MBD5
ENSSSCG00000029653	protein_coding			ENSSSCG00000027988	protein_coding		ENSSSCG00000026041	MAP3K5	protein_coding				ENSSSCG00000030137	LMNTD2	protein_coding		ENSSSCG00000017155	ENSG00000141543	EIF4A3				ENSSSCG00000015668	ENSG00000115947	ORC4
ENSSSCG00000026192	protein_coding			ENSSSCG00000010686	protein_coding		ENSSSCG00000026217		protein_coding				ENSSSCG00000030277	ENDOV	protein_coding		ENSSSCG00000017668	ENSG00000062716	VMP1				ENSSSCG00000016159	ENSG00000021826	CPS1
ENSSSCG00000030711	protein_coding			ENSSSCG00000010236	protein_coding		ENSSSCG00000026488	UBE2E1	protein_coding				ENSSSCG00000000515	TRHDE	protein_coding		ENSSSCG00000017670	ENSG00000108443	RPS6KB1				ENSSSCG00000016166	ENSG00000144451	SPAG16
ENSSSCG00000020714	protein_coding			ENSSSCG00000029311	protein_coding		ENSSSCG00000026661	PTPRN2	protein_coding				ENSSSCG00000000631	TAS2R9	protein_coding		ENSSSCG00000017671	ENSG00000189050	RNFT1				ENSSSCG00000016239	ENSG00000144460	NYAP2
ENSSSCG00000016365	protein_coding			ENSSSCG00000010687	protein_coding		ENSSSCG00000027017	NR1D2	protein_coding				ENSSSCG00000000633	YBX3	protein_coding		ENSSSCG00000017673	ENSG00000108506	INTS2				ENSSSCG00000016343	ENSG00000233608	TWIST2
ENSSSCG00000024534	protein_coding			ENSSSCG00000024633	protein_coding		ENSSSCG00000027984	ZWINT	protein_coding				ENSSSCG00000000634	STYK1	protein_coding		ENSSSCG00000017749	ENSG00000126860	EVI2A				ENSSSCG00000016346	ENSG00000124688	MAD2L1BP
ENSSSCG00000016370	protein_coding			ENSSSCG00000010762	protein_coding		ENSSSCG00000027988		lncRNA				ENSSSCG00000000635	MAGOHB	protein_coding		ENSSSCG00000017750	ENSG00000185862	EVI2B				ENSSSCG00000016365	ENSG00000144504	ANKMY1
ENSSSCG00000016373	protein_coding			ENSSSCG00000010690	protein_coding		ENSSSCG00000028022	COL6A2	protein_coding				ENSSSCG00000000636		protein_coding		ENSSSCG00000017751	ENSG00000126861	OMG				ENSSSCG00000016370	ENSG00000168385	SEPTIN2
ENSSSCG00000016381	protein_coding			ENSSSCG00000010238	protein_coding		ENSSSCG00000028080	ELOVL4	protein_coding				ENSSSCG00000000638		protein_coding		ENSSSCG00000018210	ENSG00000199161	MIR126				ENSSSCG00000016381	ENSG00000162804	SNED1
ENSSSCG00000016239	protein_coding			ENSSSCG00000010626	protein_coding		ENSSSCG00000028115	ALDH8A1	protein_coding				ENSSSCG00000000640		protein_coding		ENSSSCG00000018504	ENSG00000201818	RNY4P17				ENSSSCG00000016403	ENSG00000106018	VIPR2
ENSSSCG00000016240	protein_coding			ENSSSCG00000010627	protein_coding		ENSSSCG00000028197	PFKL	protein_coding				ENSSSCG00000000645	GABARAPL1	protein_coding		ENSSSCG00000018532						ENSSSCG00000016406	ENSG00000117868	ESYT2
ENSSSCG00000016343	protein_coding			ENSSSCG00000010764	protein_coding		ENSSSCG00000028212	MIR301A	miRNA				ENSSSCG00000000651	CLEC12B	protein_coding		ENSSSCG00000018534						ENSSSCG00000016410	ENSG00000130675	MNX1
ENSSSCG00000024777	protein_coding			ENSSSCG00000027003	protein_coding		ENSSSCG00000028355	ACTG1	protein_coding				ENSSSCG00000000653	CD69	protein_coding		ENSSSCG00000018555	ENSG00000284190	MIR21				ENSSSCG00000016412	ENSG00000105983	LMBR1
ENSSSCG00000016348	protein_coding			ENSSSCG00000010765	protein_coding		ENSSSCG00000028571	SLX9	protein_coding				ENSSSCG00000000656	CLEC2B	protein_coding		ENSSSCG00000018586	ENSG00000199282					ENSSSCG00000016414	ENSG00000105982	RNF32
ENSSSCG00000029020	pseudogene			ENSSSCG00000010628	protein_coding		ENSSSCG00000028593	TEPSIN	protein_coding				ENSSSCG00000000659		protein_coding		ENSSSCG00000018620	ENSG00000212589					ENSSSCG00000016435	ENSG00000082014	SMARCD3
ENSSSCG00000019886	snoRNA			ENSSSCG00000010768	protein_coding		ENSSSCG00000028766	Metazoa_SRP	misc_RNA				ENSSSCG00000000782	C12orf40	protein_coding		ENSSSCG00000018620	ENSG00000212461					ENSSSCG00000016437	ENSG00000187260	WDR86
ENSSSCG00000020566	misc_RNA			ENSSSCG00000010770	protein_coding		ENSSSCG00000028981	ZNF367	protein_coding				ENSSSCG00000000915	DCN	protein_coding		ENSSSCG00000018620	ENSG00000281808					ENSSSCG00000016438	ENSG00000013374	NUB1
ENSSSCG00000016882	protein_coding			ENSSSCG00000010771	protein_coding		ENSSSCG00000029019		processed_pseudogene				ENSSSCG00000000916	LUM	protein_coding		ENSSSCG00000018679	ENSG00000200274	RNU4-32P				ENSSSCG00000016623	ENSG00000188877	POTEA
ENSSSCG00000028579	protein_coding			ENSSSCG00000020712	protein_coding		ENSSSCG00000029026	SNORD67	snoRNA				ENSSSCG00000000917	KERA	protein_coding		ENSSSCG00000018744						ENSSSCG00000016625	ENSG00000077063	CTTNBP2
ENSSSCG00000022115	protein_coding			ENSSSCG00000010242	protein_coding		ENSSSCG00000029038		protein_coding				ENSSSCG00000000918	EPYC	protein_coding		ENSSSCG00000018780						ENSSSCG00000016640	ENSG00000154415	PPP1R3A
ENSSSCG00000029525	protein_coding			ENSSSCG00000010241	protein_coding		ENSSSCG00000029311	MYPN	protein_coding				ENSSSCG00000000924	C12orf50	protein_coding		ENSSSCG00000018822						ENSSSCG00000016808	ENSG00000082213	C5orf22
ENSSSCG00000016806	protein_coding			ENSSSCG00000010243	protein_coding		ENSSSCG00000029616	FAAP100	protein_coding				ENSSSCG00000000926	CEP290	protein_coding		ENSSSCG00000018825						ENSSSCG00000016842	ENSG00000164190	NIPBL
ENSSSCG00000016808	protein_coding			ENSSSCG00000010245	protein_coding		ENSSSCG00000029627	PWP2	protein_coding				ENSSSCG00000001049	HIVEP1	protein_coding		ENSSSCG00000018868	ENSG00000254341	SNORD87				ENSSSCG00000016882	ENSG00000151883	PARP8
ENSSSCG00000016842	protein_coding			ENSSSCG00000010246	protein_coding		ENSSSCG00000029715	OLFM1	protein_coding				ENSSSCG00000001444		protein_coding		ENSSSCG00000018920	ENSG00000211514	MIR454				ENSSSCG00000017141	ENSG00000181409	AATK
ENSSSCG00000019195	snRNA			ENSSSCG00000010774	protein_coding		ENSSSCG00000029871		protein_coding				ENSSSCG00000001478	BMP5	protein_coding		ENSSSCG00000019083						ENSSSCG00000017143	ENSG00000141577	CEP131
ENSSSCG00000027109	snRNA			ENSSSCG00000010247	protein_coding		ENSSSCG00000030112	MACROD2	protein_coding				ENSSSCG00000001479	HMGCLL1	protein_coding		ENSSSCG00000019156						ENSSSCG00000017144	ENSG00000171246	NPTX1
ENSSSCG00000030471	miRNA			ENSSSCG00000022829	snRNA		ENSSSCG00000030137	LMNTD2	protein_coding				ENSSSCG00000002285	GPHN	protein_coding		ENSSSCG00000019195						ENSSSCG00000017152	ENSG00000181523	SGSH
ENSSSCG00000021988	protein_coding			ENSSSCG00000016159	protein_coding		ENSSSCG00000030277	ENDOV	protein_coding				ENSSSCG00000002286	GARIN2	protein_coding		ENSSSCG00000019764	ENSG00000199536	RNU6-315P				ENSSSCG00000017155	ENSG00000141543	EIF4A3
ENSSSCG00000006981	protein_coding			ENSSSCG00000016344	protein_coding		ENSSSCG00000031031	CSMD3	protein_coding				ENSSSCG00000002517	WDR25	protein_coding		ENSSSCG00000019764	ENSG00000252973	RNU6-1028P				ENSSSCG00000017421	ENSG00000131473	ACLY
ENSSSCG00000006982	protein_coding			ENSSSCG00000016346	protein_coding		ENSSSCG00000000915	DCN	protein_coding				ENSSSCG00000002528	TECPR2	protein_coding		ENSSSCG00000019778	ENSG00000201658	RNU6-283P				ENSSSCG00000017422	ENSG00000141756	FKBP10
ENSSSCG00000023853	protein_coding			ENSSSCG00000016347	protein_coding		ENSSSCG00000000916	LUM	protein_coding				ENSSSCG00000002530	CINP	protein_coding		ENSSSCG00000020065	ENSG00000253437	RNU6-988P				ENSSSCG00000017668	ENSG00000062716	VMP1
ENSSSCG00000007056	protein_coding			ENSSSCG00000023644	pseudogene		ENSSSCG00000000917	KERA	protein_coding				ENSSSCG00000002531	MOK	protein_coding		ENSSSCG00000020232						ENSSSCG00000017670	ENSG00000108443	RPS6KB1
ENSSSCG00000030112	protein_coding			ENSSSCG00000016161	protein_coding		ENSSSCG00000000918	EPYC	protein_coding				ENSSSCG00000002532		protein_coding		ENSSSCG00000020274						ENSSSCG00000017671	ENSG00000189050	RNFT1
ENSSSCG00000023163	miRNA			ENSSSCG00000016166	protein_coding		ENSSSCG00000001049	HIVEP1	protein_coding				ENSSSCG00000002535		protein_coding		ENSSSCG00000020360	ENSG00000202308	RNU6-996P				ENSSSCG00000017673	ENSG00000108506	INTS2
ENSSSCG00000026782	miRNA			ENSSSCG00000015667	protein_coding		ENSSSCG00000001478	BMP5	protein_coding				ENSSSCG00000002536		protein_coding		ENSSSCG00000020542	ENSG00000199460	RNU6-1216P				ENSSSCG00000017749	ENSG00000126860	EVI2A
ENSSSCG00000016403	protein_coding			ENSSSCG00000015668	protein_coding		ENSSSCG00000001479	HMGCLL1	protein_coding				ENSSSCG00000002544	PPP1R13B	protein_coding		ENSSSCG00000020542	ENSG00000207029	RNU6-43P				ENSSSCG00000017750	ENSG00000185862	EVI2B
ENSSSCG00000016406	protein_coding			ENSSSCG00000026309	protein_coding		ENSSSCG00000002285	GPHN	protein_coding				ENSSSCG00000002546	XRCC3	protein_coding		ENSSSCG00000020605	ENSG00000207453	RNU6-535P				ENSSSCG00000017751	ENSG00000126861	OMG
ENSSSCG00000016405	protein_coding			ENSSSCG00000029653	protein_coding		ENSSSCG00000002286	GARIN2	protein_coding				ENSSSCG00000002552	TDRD9	protein_coding		ENSSSCG00000020663	ENSG00000055609	KMT2C				ENSSSCG00000018210	ENSG00000199161	MIR126
ENSSSCG00000026661	protein_coding			ENSSSCG00000026192	protein_coding		ENSSSCG00000002517	WDR25	protein_coding				ENSSSCG00000002554	PLD4	protein_coding		ENSSSCG00000020673	ENSG00000188155	KRTAP10-6				ENSSSCG00000018504	ENSG00000201818	RNY4P17
ENSSSCG00000026652	protein_coding			ENSSSCG00000030711	protein_coding		ENSSSCG00000002528	TECPR2	protein_coding				ENSSSCG00000002558	CEP170B	protein_coding		ENSSSCG00000020673	ENSG00000221837	KRTAP10-9				ENSSSCG00000018532
ENSSSCG00000030529	protein_coding			ENSSSCG00000020714	protein_coding		ENSSSCG00000002530	CINP	protein_coding				ENSSSCG00000002642	CDH15	protein_coding		ENSSSCG00000020673	ENSG00000240542	KRTAP9-1				ENSSSCG00000018534
ENSSSCG00000016410	protein_coding			ENSSSCG00000016365	protein_coding		ENSSSCG00000002531	MOK	protein_coding				ENSSSCG00000002645	GALNS	protein_coding		ENSSSCG00000020714						ENSSSCG00000018555	ENSG00000284190	MIR21
ENSSSCG00000016414	protein_coding			ENSSSCG00000024534	protein_coding		ENSSSCG00000002532		protein_coding				ENSSSCG00000002648	CBFA2T3	protein_coding		ENSSSCG00000021040	ENSG00000181045	SLC26A11				ENSSSCG00000018586	ENSG00000199282
ENSSSCG00000016412	protein_coding			ENSSSCG00000016370	protein_coding		ENSSSCG00000002535		protein_coding				ENSSSCG00000002651	CDT1	protein_coding		ENSSSCG00000021179						ENSSSCG00000018620	ENSG00000212589
ENSSSCG00000020663	protein_coding			ENSSSCG00000016373	protein_coding		ENSSSCG00000002536		protein_coding				ENSSSCG00000002747	PMFBP1	protein_coding		ENSSSCG00000021384	ENSG00000136492	BRIP1				ENSSSCG00000018620	ENSG00000212461
ENSSSCG00000022734	protein_coding			ENSSSCG00000016381	protein_coding		ENSSSCG00000002544	PPP1R13B	protein_coding				ENSSSCG00000002749		protein_coding		ENSSSCG00000021652	ENSG00000128534	LSM8				ENSSSCG00000018620	ENSG00000281808
ENSSSCG00000026023	protein_coding			ENSSSCG00000016239	protein_coding		ENSSSCG00000002546	XRCC3	protein_coding				ENSSSCG00000003331	TNFRSF4	protein_coding		ENSSSCG00000021784	ENSG00000145348	TBCK				ENSSSCG00000018679	ENSG00000200274	RNU4-32P
ENSSSCG00000021652	protein_coding			ENSSSCG00000016240	protein_coding		ENSSSCG00000002552	TDRD9	protein_coding				ENSSSCG00000003332	SDF4	protein_coding		ENSSSCG00000021885	ENSG00000135272	MDFIC				ENSSSCG00000018744
ENSSSCG00000016623	protein_coding			ENSSSCG00000016343	protein_coding		ENSSSCG00000002642	CDH15	protein_coding				ENSSSCG00000003333	C1QTNF12	protein_coding		ENSSSCG00000021963	ENSG00000204001	LCN8				ENSSSCG00000018780
ENSSSCG00000016438	protein_coding			ENSSSCG00000024777	protein_coding		ENSSSCG00000002645	GALNS	protein_coding				ENSSSCG00000003334	UBE2J2	protein_coding		ENSSSCG00000021988	ENSG00000104723	TUSC3				ENSSSCG00000018822
ENSSSCG00000016625	protein_coding			ENSSSCG00000016348	protein_coding		ENSSSCG00000002648	CBFA2T3	protein_coding				ENSSSCG00000003336	TTLL10	protein_coding		ENSSSCG00000022045	ENSG00000182077	PTCHD3				ENSSSCG00000018825
ENSSSCG00000016435	protein_coding			ENSSSCG00000029020	pseudogene		ENSSSCG00000002651	CDT1	protein_coding				ENSSSCG00000003338	PUSL1	protein_coding		ENSSSCG00000022317	ENSG00000157637	SLC38A10				ENSSSCG00000018868	ENSG00000254341	SNORD87
ENSSSCG00000024142	protein_coding			ENSSSCG00000019886	snoRNA		ENSSSCG00000002747	PMFBP1	protein_coding				ENSSSCG00000003341	TAS1R3	protein_coding		ENSSSCG00000022656	ENSG00000151304	SRFBP1				ENSSSCG00000018920	ENSG00000211514	MIR454
ENSSSCG00000016439	protein_coding			ENSSSCG00000020566	misc_RNA		ENSSSCG00000002749		protein_coding				ENSSSCG00000003343	ATAD3A	protein_coding		ENSSSCG00000022829						ENSSSCG00000019061
ENSSSCG00000016437	protein_coding			ENSSSCG00000016882	protein_coding		ENSSSCG00000003331	TNFRSF4	protein_coding				ENSSSCG00000003344	VWA1	protein_coding		ENSSSCG00000022988	ENSG00000175894	TSPEAR				ENSSSCG00000019083
ENSSSCG00000016633	protein_coding			ENSSSCG00000028579	protein_coding		ENSSSCG00000003332	SDF4	protein_coding				ENSSSCG00000003350	MIB2	protein_coding		ENSSSCG00000023041	ENSG00000183570	PCBP3				ENSSSCG00000019156
ENSSSCG00000016637	protein_coding			ENSSSCG00000022115	protein_coding		ENSSSCG00000003333	C1QTNF12	protein_coding				ENSSSCG00000003351	MMP23B	protein_coding		ENSSSCG00000023111	ENSG00000199626	RNU6-989P				ENSSSCG00000019195
ENSSSCG00000021885	protein_coding			ENSSSCG00000029525	protein_coding		ENSSSCG00000003334	UBE2J2	protein_coding				ENSSSCG00000003382	TAS1R1	protein_coding		ENSSSCG00000023333	ENSG00000160339	FCN2				ENSSSCG00000019588	ENSG00000199836	RNU1-47P
ENSSSCG00000016640	protein_coding			ENSSSCG00000016806	protein_coding		ENSSSCG00000003336	TTLL10	protein_coding				ENSSSCG00000003383	ZBTB48	protein_coding		ENSSSCG00000023351	ENSG00000116711	PLA2G4A				ENSSSCG00000019718	ENSG00000207162	RNU6-549P
ENSSSCG00000026485	snRNA			ENSSSCG00000016808	protein_coding		ENSSSCG00000003338	PUSL1	protein_coding				ENSSSCG00000003384	DNAJC11	protein_coding		ENSSSCG00000023374	ENSG00000122862	SRGN				ENSSSCG00000019718	ENSG00000206923	RNU6-432P
ENSSSCG00000020232	snRNA			ENSSSCG00000016842	protein_coding		ENSSSCG00000003341	TAS1R3	protein_coding				ENSSSCG00000003790	ANKRD13C	protein_coding		ENSSSCG00000023582	ENSG00000174948	GPR149				ENSSSCG00000019764	ENSG00000199536	RNU6-315P
ENSSSCG00000018679	snRNA			ENSSSCG00000019195	snRNA		ENSSSCG00000003343	ATAD3A	protein_coding				ENSSSCG00000003792		protein_coding		ENSSSCG00000023705						ENSSSCG00000019764	ENSG00000252973	RNU6-1028P
ENSSSCG00000018780	snRNA			ENSSSCG00000027109	snRNA		ENSSSCG00000003344	VWA1	protein_coding				ENSSSCG00000003889		protein_coding		ENSSSCG00000023866	ENSG00000176715	ACSF3				ENSSSCG00000019778	ENSG00000201658	RNU6-283P
ENSSSCG00000014229	protein_coding			ENSSSCG00000030471	miRNA		ENSSSCG00000003350	MIB2	protein_coding				ENSSSCG00000003891		protein_coding		ENSSSCG00000024018	ENSG00000141526	SLC16A3				ENSSSCG00000020065	ENSG00000253437	RNU6-988P
ENSSSCG00000014230	protein_coding			ENSSSCG00000021988	protein_coding		ENSSSCG00000003351	MMP23B	protein_coding				ENSSSCG00000003892		protein_coding		ENSSSCG00000024081	ENSG00000148572	NRBF2				ENSSSCG00000020232
ENSSSCG00000014231	protein_coding			ENSSSCG00000006981	protein_coding		ENSSSCG00000003382	TAS1R1	protein_coding				ENSSSCG00000006021	KCNV1	protein_coding		ENSSSCG00000024103	ENSG00000153531	ADPRHL1				ENSSSCG00000020274
ENSSSCG00000029871	protein_coding			ENSSSCG00000006982	protein_coding		ENSSSCG00000003383	ZBTB48	protein_coding				ENSSSCG00000006023	SYBU	protein_coding		ENSSSCG00000024128						ENSSSCG00000020360	ENSG00000202308	RNU6-996P
ENSSSCG00000022656	protein_coding			ENSSSCG00000023853	protein_coding		ENSSSCG00000003384	DNAJC11	protein_coding				ENSSSCG00000006029	NUDCD1	protein_coding		ENSSSCG00000024138	ENSG00000223313	RNU6-516P				ENSSSCG00000020542	ENSG00000199460	RNU6-1216P
ENSSSCG00000014259	protein_coding			ENSSSCG00000007056	protein_coding		ENSSSCG00000003790	ANKRD13C	protein_coding				ENSSSCG00000006035	ANGPT1	protein_coding		ENSSSCG00000024195	ENSG00000240869	RN7SL128P				ENSSSCG00000020542	ENSG00000207029	RNU6-43P
ENSSSCG00000028534	protein_coding			ENSSSCG00000030112	protein_coding		ENSSSCG00000003792		protein_coding				ENSSSCG00000006125	CALB1	protein_coding		ENSSSCG00000024205	ENSG00000114790	ARHGEF26				ENSSSCG00000020605	ENSG00000207453	RNU6-535P
ENSSSCG00000021428	protein_coding			ENSSSCG00000023163	miRNA		ENSSSCG00000008765	PCDH7	protein_coding				ENSSSCG00000006127	NBN	protein_coding		ENSSSCG00000024235	ENSG00000182446	NPLOC4				ENSSSCG00000020663	ENSG00000055609	KMT2C
ENSSSCG00000014261	protein_coding			ENSSSCG00000026782	miRNA		ENSSSCG00000008767		protein_coding				ENSSSCG00000006132	MMP16	protein_coding		ENSSSCG00000024293	ENSG00000152154	TMEM178A				ENSSSCG00000020673	ENSG00000188155	KRTAP10-6
ENSSSCG00000014233	protein_coding			ENSSSCG00000016403	protein_coding		ENSSSCG00000008923	STAP1	protein_coding				ENSSSCG00000006161	IL7	protein_coding		ENSSSCG00000024396	ENSG00000139910	NOVA1				ENSSSCG00000020673	ENSG00000221837	KRTAP10-9
ENSSSCG00000014235	protein_coding			ENSSSCG00000016406	protein_coding		ENSSSCG00000009087	IL21	protein_coding				ENSSSCG00000006201	ARFGEF1	protein_coding		ENSSSCG00000024402						ENSSSCG00000020673	ENSG00000240542	KRTAP9-1
ENSSSCG00000014262	protein_coding			ENSSSCG00000016405	protein_coding		ENSSSCG00000009114	PRSS12	protein_coding				ENSSSCG00000006203	COPS5	protein_coding		ENSSSCG00000024491	ENSG00000222626	RNU2-48P				ENSSSCG00000020714
ENSSSCG00000014264	protein_coding			ENSSSCG00000026661	protein_coding		ENSSSCG00000009188	STPG2	protein_coding				ENSSSCG00000006204	PPP1R42	protein_coding		ENSSSCG00000024491	ENSG00000222276	RNU2-33P				ENSSSCG00000021040	ENSG00000181045	SLC26A11
ENSSSCG00000013192	protein_coding			ENSSSCG00000026652	protein_coding		ENSSSCG00000009203	SNCA	protein_coding				ENSSSCG00000006857	COL11A1	protein_coding		ENSSSCG00000024491	ENSG00000222650	RNU2-70P				ENSSSCG00000021179
ENSSSCG00000013338	protein_coding			ENSSSCG00000030529	protein_coding		ENSSSCG00000009262		protein_coding				ENSSSCG00000006861	EXTL2	protein_coding		ENSSSCG00000024621	ENSG00000114166	KAT2B				ENSSSCG00000021384	ENSG00000136492	BRIP1
ENSSSCG00000013193	protein_coding			ENSSSCG00000016410	protein_coding		ENSSSCG00000009267	CSN3	protein_coding				ENSSSCG00000006876	PLPPR5	protein_coding		ENSSSCG00000024633	ENSG00000188385	JAKMIP3				ENSSSCG00000021652	ENSG00000128534	LSM8
ENSSSCG00000013201	protein_coding			ENSSSCG00000016414	protein_coding		ENSSSCG00000014934	CHORDC1	protein_coding				ENSSSCG00000006878	DPYD	protein_coding		ENSSSCG00000024675						ENSSSCG00000021784	ENSG00000145348	TBCK
ENSSSCG00000012855	protein_coding			ENSSSCG00000016412	protein_coding		ENSSSCG00000015300	ZNF804B	protein_coding				ENSSSCG00000007606	TRRAP	protein_coding		ENSSSCG00000024777	ENSG00000068024	HDAC4				ENSSSCG00000021885	ENSG00000135272	MDFIC
ENSSSCG00000014265	protein_coding			ENSSSCG00000020663	protein_coding		ENSSSCG00000015302	STEAP2	protein_coding				ENSSSCG00000007721	GTF2I	protein_coding		ENSSSCG00000025085	ENSG00000172260	NEGR1				ENSSSCG00000021910	ENSG00000184502	GAST
ENSSSCG00000026674	protein_coding			ENSSSCG00000022734	protein_coding		ENSSSCG00000015406	GNAT3	protein_coding				ENSSSCG00000007722	NCF1	protein_coding		ENSSSCG00000025294	ENSG00000160224	AIRE				ENSSSCG00000021963	ENSG00000204001	LCN8
ENSSSCG00000014238	protein_coding			ENSSSCG00000026023	protein_coding		ENSSSCG00000015407	GNAI1	protein_coding				ENSSSCG00000007723	RCC1L	protein_coding		ENSSSCG00000025525	ENSG00000160221	GATD3				ENSSSCG00000021988	ENSG00000104723	TUSC3
ENSSSCG00000013269	protein_coding			ENSSSCG00000021652	protein_coding		ENSSSCG00000015408		protein_coding				ENSSSCG00000008259	LRRTM4	protein_coding		ENSSSCG00000025647	ENSG00000181830	SLC35C1				ENSSSCG00000022045	ENSG00000182077	PTCHD3
ENSSSCG00000014266	protein_coding			ENSSSCG00000016623	protein_coding		ENSSSCG00000015462	TPK1	protein_coding				ENSSSCG00000008474		protein_coding		ENSSSCG00000026001	ENSG00000136770	DNAJC1				ENSSSCG00000022317	ENSG00000157637	SLC38A10
ENSSSCG00000013197	protein_coding			ENSSSCG00000016438	protein_coding		ENSSSCG00000015568	RNF2	protein_coding				ENSSSCG00000008475	MAP4K3	protein_coding		ENSSSCG00000026041	ENSG00000197442	MAP3K5				ENSSSCG00000022656	ENSG00000151304	SRFBP1
ENSSSCG00000024728	protein_coding			ENSSSCG00000016625	protein_coding		ENSSSCG00000015569	SWT1	protein_coding				ENSSSCG00000008494	NDUFAF7	protein_coding		ENSSSCG00000026069	ENSG00000241229	RN7SL443P				ENSSSCG00000022829
ENSSSCG00000014268	protein_coding			ENSSSCG00000016435	protein_coding		ENSSSCG00000015577	ODR4	protein_coding				ENSSSCG00000008496	EIF2AK2	protein_coding		ENSSSCG00000026217	ENSG00000205810	KLRC3				ENSSSCG00000022988	ENSG00000175894	TSPEAR
ENSSSCG00000013340	protein_coding			ENSSSCG00000024142	protein_coding		ENSSSCG00000015586	RPS6KC1	protein_coding				ENSSSCG00000008498	HEATR5B	protein_coding		ENSSSCG00000026217	ENSG00000205809	KLRC2				ENSSSCG00000023041	ENSG00000183570	PCBP3
ENSSSCG00000014240	protein_coding			ENSSSCG00000016439	protein_coding		ENSSSCG00000015588	ANGEL2	protein_coding				ENSSSCG00000008499	STRN	protein_coding		ENSSSCG00000026217	ENSG00000134545	KLRC1				ENSSSCG00000023111	ENSG00000199626	RNU6-989P
ENSSSCG00000013266	protein_coding			ENSSSCG00000016437	protein_coding		ENSSSCG00000015591	SPATA45	protein_coding				ENSSSCG00000008671		protein_coding		ENSSSCG00000026217	ENSG00000183542	KLRC4				ENSSSCG00000023333	ENSG00000160339	FCN2
ENSSSCG00000013249	protein_coding			ENSSSCG00000016633	protein_coding		ENSSSCG00000015593	NSL1	protein_coding				ENSSSCG00000008721	ABLIM2	protein_coding		ENSSSCG00000026488	ENSG00000170142	UBE2E1				ENSSSCG00000023351	ENSG00000116711	PLA2G4A
ENSSSCG00000014179	protein_coding			ENSSSCG00000016637	protein_coding		ENSSSCG00000018532	U6	snRNA				ENSSSCG00000008724	ACOX3	protein_coding		ENSSSCG00000026661	ENSG00000155093	PTPRN2				ENSSSCG00000023352
ENSSSCG00000013384	protein_coding			ENSSSCG00000021885	protein_coding		ENSSSCG00000018534	U6	snRNA				ENSSSCG00000008765	PCDH7	protein_coding		ENSSSCG00000027017	ENSG00000174738	NR1D2				ENSSSCG00000023374	ENSG00000122862	SRGN
ENSSSCG00000014255	protein_coding			ENSSSCG00000016640	protein_coding		ENSSSCG00000019156	U6	snRNA				ENSSSCG00000008767		protein_coding		ENSSSCG00000027984	ENSG00000122952	ZWINT				ENSSSCG00000023582	ENSG00000174948	GPR149
ENSSSCG00000030137	protein_coding			ENSSSCG00000026485	snRNA		ENSSSCG00000021784	TBCK	protein_coding				ENSSSCG00000008923	STAP1	protein_coding		ENSSSCG00000027988						ENSSSCG00000023647	ENSG00000061492	WNT8A
ENSSSCG00000030418	protein_coding			ENSSSCG00000020232	snRNA		ENSSSCG00000023351	PLA2G4A	protein_coding				ENSSSCG00000009087	IL21	protein_coding		ENSSSCG00000027991	ENSG00000162572	SCNN1D				ENSSSCG00000023705
ENSSSCG00000013256	protein_coding			ENSSSCG00000018679	snRNA		ENSSSCG00000023866	ACSF3	protein_coding				ENSSSCG00000009114	PRSS12	protein_coding		ENSSSCG00000028022	ENSG00000142173	COL6A2				ENSSSCG00000023866	ENSG00000176715	ACSF3
ENSSSCG00000014184	protein_coding			ENSSSCG00000018780	snRNA		ENSSSCG00000024128	ssc-mir-200b	miRNA				ENSSSCG00000009188	STPG2	protein_coding		ENSSSCG00000028080	ENSG00000118402	ELOVL4				ENSSSCG00000024018	ENSG00000141526	SLC16A3
ENSSSCG00000013258	protein_coding			ENSSSCG00000014445	protein_coding		ENSSSCG00000024396	NOVA1	protein_coding				ENSSSCG00000009203	SNCA	protein_coding		ENSSSCG00000028115	ENSG00000118514	ALDH8A1				ENSSSCG00000024040
ENSSSCG00000013262	protein_coding			ENSSSCG00000014447	protein_coding		ENSSSCG00000024491	U2	snRNA				ENSSSCG00000009262		protein_coding		ENSSSCG00000028197	ENSG00000141959	PFKL				ENSSSCG00000024081	ENSG00000148572	NRBF2
ENSSSCG00000013261	protein_coding			ENSSSCG00000025526	protein_coding		ENSSSCG00000025085	NEGR1	protein_coding				ENSSSCG00000009267	CSN3	protein_coding		ENSSSCG00000028212	ENSG00000207996	MIR301A				ENSSSCG00000024103	ENSG00000153531	ADPRHL1
ENSSSCG00000021989	protein_coding			ENSSSCG00000021605	protein_coding		ENSSSCG00000026069	Metazoa_SRP	misc_RNA				ENSSSCG00000014708		protein_coding		ENSSSCG00000028355	ENSG00000184009	ACTG1				ENSSSCG00000024128
ENSSSCG00000014361	protein_coding			ENSSSCG00000014465	protein_coding		ENSSSCG00000027991		protein_coding				ENSSSCG00000014934	CHORDC1	protein_coding		ENSSSCG00000028471	ENSG00000197057	DTHD1				ENSSSCG00000024129	ENSG00000186377	CYP4X1
ENSSSCG00000028067	protein_coding			ENSSSCG00000014474	protein_coding		ENSSSCG00000028471	DTHD1	protein_coding				ENSSSCG00000015002	ELMOD1	protein_coding		ENSSSCG00000028571	ENSG00000160256	SLX9				ENSSSCG00000024138	ENSG00000223313	RNU6-516P
ENSSSCG00000014257	protein_coding			ENSSSCG00000014475	protein_coding		ENSSSCG00000028645	U6	snRNA				ENSSSCG00000015300	ZNF804B	protein_coding		ENSSSCG00000028593	ENSG00000167302	TEPSIN				ENSSSCG00000024195	ENSG00000240869	RN7SL128P
ENSSSCG00000014363	protein_coding			ENSSSCG00000014476	protein_coding		ENSSSCG00000030565	GRIA4	protein_coding				ENSSSCG00000015302	STEAP2	protein_coding		ENSSSCG00000028645						ENSSSCG00000024205	ENSG00000114790	ARHGEF26
ENSSSCG00000014258	protein_coding			ENSSSCG00000028595	protein_coding		ENSSSCG00000030634	U6	snRNA				ENSSSCG00000015406	GNAT3	protein_coding		ENSSSCG00000028766	ENSG00000278172	Metazoa_SRP				ENSSSCG00000024235	ENSG00000182446	NPLOC4
ENSSSCG00000013286	protein_coding			ENSSSCG00000030342	protein_coding								ENSSSCG00000015407	GNAI1	protein_coding		ENSSSCG00000028766	ENSG00000277308	Metazoa_SRP				ENSSSCG00000024293	ENSG00000152154	TMEM178A
ENSSSCG00000013264	protein_coding			ENSSSCG00000028482	protein_coding								ENSSSCG00000015408		protein_coding		ENSSSCG00000028981	ENSG00000165244	ZNF367				ENSSSCG00000024396	ENSG00000139910	NOVA1
ENSSSCG00000025647	protein_coding			ENSSSCG00000014481	protein_coding								ENSSSCG00000015462	TPK1	protein_coding		ENSSSCG00000029019						ENSSSCG00000024402
ENSSSCG00000013270	protein_coding			ENSSSCG00000028928	protein_coding								ENSSSCG00000015568	RNF2	protein_coding		ENSSSCG00000029026	ENSG00000212135	SNORD67				ENSSSCG00000024491	ENSG00000222626	RNU2-48P
ENSSSCG00000013322	protein_coding			ENSSSCG00000014225	protein_coding								ENSSSCG00000015569	SWT1	protein_coding		ENSSSCG00000029038	ENSG00000188155	KRTAP10-6				ENSSSCG00000024491	ENSG00000222276	RNU2-33P
ENSSSCG00000013324	protein_coding			ENSSSCG00000014493	protein_coding								ENSSSCG00000015577	ODR4	protein_coding		ENSSSCG00000029038	ENSG00000221837	KRTAP10-9				ENSSSCG00000024491	ENSG00000222650	RNU2-70P
ENSSSCG00000023111	snRNA			ENSSSCG00000022825	protein_coding								ENSSSCG00000015586	RPS6KC1	protein_coding		ENSSSCG00000029038	ENSG00000240542	KRTAP9-1				ENSSSCG00000024621	ENSG00000114166	KAT2B
ENSSSCG00000020524	rRNA			ENSSSCG00000014229	protein_coding								ENSSSCG00000015588	ANGEL2	protein_coding		ENSSSCG00000029311	ENSG00000138347	MYPN				ENSSSCG00000024633	ENSG00000188385	JAKMIP3
ENSSSCG00000020110	rRNA			ENSSSCG00000014230	protein_coding								ENSSSCG00000015591	SPATA45	protein_coding		ENSSSCG00000029616	ENSG00000185504	FAAP100				ENSSSCG00000024675
ENSSSCG00000029680	snoRNA			ENSSSCG00000014231	protein_coding								ENSSSCG00000015593	NSL1	protein_coding		ENSSSCG00000029627	ENSG00000241945	PWP2				ENSSSCG00000024777	ENSG00000068024	HDAC4
ENSSSCG00000029026	snoRNA			ENSSSCG00000029871	protein_coding								ENSSSCG00000018532	U6	snRNA		ENSSSCG00000029715	ENSG00000130558	OLFM1				ENSSSCG00000024912	ENSG00000196363	WDR5
ENSSSCG00000020683	misc_RNA			ENSSSCG00000024040	protein_coding								ENSSSCG00000018534	U6	snRNA		ENSSSCG00000029871						ENSSSCG00000025085	ENSG00000172260	NEGR1
ENSSSCG00000019083	miRNA			ENSSSCG00000020815	protein_coding								ENSSSCG00000018586		snoRNA		ENSSSCG00000030112	ENSG00000172264	MACROD2				ENSSSCG00000025099
ENSSSCG00000029233	miRNA			ENSSSCG00000022656	protein_coding								ENSSSCG00000018868	SNORD87	snoRNA		ENSSSCG00000030137	ENSG00000185522	LMNTD2				ENSSSCG00000025294	ENSG00000160224	AIRE
ENSSSCG00000020542	snRNA			ENSSSCG00000025019	protein_coding								ENSSSCG00000019061	ssc-mir-95	miRNA		ENSSSCG00000030277	ENSG00000173818	ENDOV				ENSSSCG00000025525	ENSG00000160221	GATD3
ENSSSCG00000018913	misc_RNA			ENSSSCG00000029373	protein_coding								ENSSSCG00000019156	U6	snRNA		ENSSSCG00000030565	ENSG00000152578	GRIA4				ENSSSCG00000025647	ENSG00000181830	SLC35C1
ENSSSCG00000020274	snRNA			ENSSSCG00000014259	protein_coding								ENSSSCG00000019718	U6	snRNA		ENSSSCG00000030634	ENSG00000212469	RNU6-1158P				ENSSSCG00000026001	ENSG00000136770	DNAJC1
ENSSSCG00000019134	misc_RNA			ENSSSCG00000028534	protein_coding								ENSSSCG00000019764	U6	snRNA		ENSSSCG00000031031	ENSG00000164796	CSMD3				ENSSSCG00000026041	ENSG00000197442	MAP3K5
ENSSSCG00000029721	miRNA			ENSSSCG00000021428	protein_coding								ENSSSCG00000020065	U6	snRNA								ENSSSCG00000026069	ENSG00000241229	RN7SL443P
ENSSSCG00000027798	miRNA			ENSSSCG00000014261	protein_coding								ENSSSCG00000020360	U6	snRNA								ENSSSCG00000026217	ENSG00000205810	KLRC3
ENSSSCG00000018557	misc_RNA			ENSSSCG00000014233	protein_coding								ENSSSCG00000021784	TBCK	protein_coding								ENSSSCG00000026217	ENSG00000205809	KLRC2
ENSSSCG00000030512	protein_coding			ENSSSCG00000014235	protein_coding								ENSSSCG00000023351	PLA2G4A	protein_coding								ENSSSCG00000026217	ENSG00000134545	KLRC1
ENSSSCG00000024293	protein_coding			ENSSSCG00000014545	protein_coding								ENSSSCG00000023352		protein_coding								ENSSSCG00000026217	ENSG00000183542	KLRC4
ENSSSCG00000008475	protein_coding			ENSSSCG00000014262	protein_coding								ENSSSCG00000023866	ACSF3	protein_coding								ENSSSCG00000026287	ENSG00000171481	OR1L3
ENSSSCG00000007721	protein_coding			ENSSSCG00000025563	protein_coding								ENSSSCG00000024128	ssc-mir-200b	miRNA								ENSSSCG00000026488	ENSG00000170142	UBE2E1
ENSSSCG00000007722	protein_coding			ENSSSCG00000014264	protein_coding								ENSSSCG00000024129		protein_coding								ENSSSCG00000026661	ENSG00000155093	PTPRN2
ENSSSCG00000007723	protein_coding			ENSSSCG00000014552	protein_coding								ENSSSCG00000024195	Metazoa_SRP	misc_RNA								ENSSSCG00000027017	ENSG00000174738	NR1D2
ENSSSCG00000008259	protein_coding			ENSSSCG00000014551	protein_coding								ENSSSCG00000024293	TMEM178A	protein_coding								ENSSSCG00000027566
ENSSSCG00000027844	protein_coding			ENSSSCG00000021366	protein_coding								ENSSSCG00000024396	NOVA1	protein_coding								ENSSSCG00000027732	ENSG00000239590	OR1J4
ENSSSCG00000008474	pseudogene			ENSSSCG00000013192	protein_coding								ENSSSCG00000024402		protein_coding								ENSSSCG00000027874
ENSSSCG00000008473	pseudogene			ENSSSCG00000013338	protein_coding								ENSSSCG00000024491	U2	snRNA								ENSSSCG00000027984	ENSG00000122952	ZWINT
ENSSSCG00000008496	processed_transcript			ENSSSCG00000013193	protein_coding								ENSSSCG00000025085	NEGR1	protein_coding								ENSSSCG00000027988
ENSSSCG00000020689	protein_coding			ENSSSCG00000013201	protein_coding								ENSSSCG00000025099	U6	snRNA								ENSSSCG00000027991	ENSG00000162572	SCNN1D
ENSSSCG00000008494	protein_coding			ENSSSCG00000012855	protein_coding								ENSSSCG00000026069	Metazoa_SRP	misc_RNA								ENSSSCG00000028022	ENSG00000142173	COL6A2
ENSSSCG00000008498	protein_coding			ENSSSCG00000014265	protein_coding								ENSSSCG00000026217		protein_coding								ENSSSCG00000028080	ENSG00000118402	ELOVL4
ENSSSCG00000008499	protein_coding			ENSSSCG00000026674	protein_coding								ENSSSCG00000027566		protein_coding								ENSSSCG00000028115	ENSG00000118514	ALDH8A1
ENSSSCG00000018655	rRNA			ENSSSCG00000014238	protein_coding								ENSSSCG00000027874		protein_coding								ENSSSCG00000028197	ENSG00000141959	PFKL
ENSSSCG00000028766	misc_RNA			ENSSSCG00000013269	protein_coding								ENSSSCG00000027991		protein_coding								ENSSSCG00000028212	ENSG00000207996	MIR301A
ENSSSCG00000006125	protein_coding			ENSSSCG00000014266	protein_coding								ENSSSCG00000028471	DTHD1	protein_coding								ENSSSCG00000028355	ENSG00000184009	ACTG1
ENSSSCG00000006127	protein_coding			ENSSSCG00000013197	protein_coding								ENSSSCG00000028645	U6	snRNA								ENSSSCG00000028471	ENSG00000197057	DTHD1
ENSSSCG00000006023	protein_coding			ENSSSCG00000024728	protein_coding								ENSSSCG00000028766	Metazoa_SRP	misc_RNA								ENSSSCG00000028571	ENSG00000160256	SLX9
ENSSSCG00000021417	protein_coding			ENSSSCG00000014530	protein_coding								ENSSSCG00000030565	GRIA4	protein_coding								ENSSSCG00000028593	ENSG00000167302	TEPSIN
ENSSSCG00000006132	protein_coding			ENSSSCG00000023647	protein_coding								ENSSSCG00000030634	U6	snRNA								ENSSSCG00000028645
ENSSSCG00000023034	protein_coding			ENSSSCG00000014532	protein_coding								ENSSSCG00000031031	CSMD3	protein_coding								ENSSSCG00000028766	ENSG00000278172	Metazoa_SRP
ENSSSCG00000006201	protein_coding			ENSSSCG00000014268	protein_coding																		ENSSSCG00000028766	ENSG00000277308	Metazoa_SRP
ENSSSCG00000006029	protein_coding			ENSSSCG00000013340	protein_coding																		ENSSSCG00000028928
ENSSSCG00000006857	protein_coding			ENSSSCG00000023620	protein_coding																		ENSSSCG00000028981	ENSG00000165244	ZNF367
ENSSSCG00000006876	protein_coding			ENSSSCG00000014535	protein_coding																		ENSSSCG00000029019
ENSSSCG00000006878	protein_coding			ENSSSCG00000014240	protein_coding																		ENSSSCG00000029026	ENSG00000212135	SNORD67
ENSSSCG00000006203	protein_coding			ENSSSCG00000022752	protein_coding																		ENSSSCG00000029038	ENSG00000188155	KRTAP10-6
ENSSSCG00000006204	protein_coding			ENSSSCG00000013266	protein_coding																		ENSSSCG00000029038	ENSG00000221837	KRTAP10-9
ENSSSCG00000006035	protein_coding			ENSSSCG00000026299	protein_coding																		ENSSSCG00000029038	ENSG00000240542	KRTAP9-1
ENSSSCG00000006036	protein_coding			ENSSSCG00000025884	protein_coding																		ENSSSCG00000029311	ENSG00000138347	MYPN
ENSSSCG00000024133	protein_coding			ENSSSCG00000013249	protein_coding																		ENSSSCG00000029616	ENSG00000185504	FAAP100
ENSSSCG00000027858	protein_coding			ENSSSCG00000014516	protein_coding																		ENSSSCG00000029627	ENSG00000241945	PWP2
ENSSSCG00000006859	protein_coding			ENSSSCG00000014509	protein_coding																		ENSSSCG00000029715	ENSG00000130558	OLFM1
ENSSSCG00000006861	protein_coding			ENSSSCG00000014179	protein_coding																		ENSSSCG00000029871
ENSSSCG00000006161	protein_coding			ENSSSCG00000013384	protein_coding																		ENSSSCG00000030112	ENSG00000172264	MACROD2
ENSSSCG00000006880	protein_coding			ENSSSCG00000014255	protein_coding																		ENSSSCG00000030137	ENSG00000185522	LMNTD2
ENSSSCG00000031031	protein_coding			ENSSSCG00000030137	protein_coding																		ENSSSCG00000030277	ENSG00000173818	ENDOV
ENSSSCG00000006021	protein_coding			ENSSSCG00000030418	protein_coding																		ENSSSCG00000030565	ENSG00000152578	GRIA4
ENSSSCG00000020360	snRNA			ENSSSCG00000013256	protein_coding																		ENSSSCG00000030634	ENSG00000212469	RNU6-1158P
ENSSSCG00000027000	snRNA			ENSSSCG00000014184	protein_coding																		ENSSSCG00000031031	ENSG00000164796	CSMD3
ENSSSCG00000019764	snRNA			ENSSSCG00000027945	pseudogene
ENSSSCG00000020065	snRNA			ENSSSCG00000013217	protein_coding
ENSSSCG00000018868	snoRNA			ENSSSCG00000013258	protein_coding
ENSSSCG00000022071	miRNA			ENSSSCG00000013262	protein_coding
ENSSSCG00000018586	snoRNA			ENSSSCG00000013261	protein_coding
ENSSSCG00000024195	misc_RNA			ENSSSCG00000021989	protein_coding
ENSSSCG00000000926	protein_coding			ENSSSCG00000014361	protein_coding
ENSSSCG00000000924	protein_coding			ENSSSCG00000013194	protein_coding
ENSSSCG00000000631	protein_coding			ENSSSCG00000013195	protein_coding
ENSSSCG00000000633	protein_coding			ENSSSCG00000028067	protein_coding
ENSSSCG00000000931	protein_coding			ENSSSCG00000014257	protein_coding
ENSSSCG00000000634	protein_coding			ENSSSCG00000030297	protein_coding
ENSSSCG00000000635	protein_coding			ENSSSCG00000014363	protein_coding
ENSSSCG00000000636	protein_coding			ENSSSCG00000013190	protein_coding
ENSSSCG00000000638	protein_coding			ENSSSCG00000014258	protein_coding
ENSSSCG00000000639	protein_coding			ENSSSCG00000013286	protein_coding
ENSSSCG00000000640	protein_coding			ENSSSCG00000013264	protein_coding
ENSSSCG00000000641	protein_coding			ENSSSCG00000025647	protein_coding
ENSSSCG00000000643	protein_coding			ENSSSCG00000013270	protein_coding
ENSSSCG00000000644	protein_coding			ENSSSCG00000013322	protein_coding
ENSSSCG00000028994	protein_coding			ENSSSCG00000013324	protein_coding
ENSSSCG00000000645	protein_coding			ENSSSCG00000023111	snRNA
ENSSSCG00000026217	protein_coding			ENSSSCG00000020524	rRNA
ENSSSCG00000000652	protein_coding			ENSSSCG00000020110	rRNA
ENSSSCG00000000656	protein_coding			ENSSSCG00000029680	snoRNA
ENSSSCG00000000653	protein_coding			ENSSSCG00000029026	snoRNA
ENSSSCG00000000654	protein_coding			ENSSSCG00000020683	misc_RNA
ENSSSCG00000024402	protein_coding			ENSSSCG00000019083	miRNA
ENSSSCG00000000782	protein_coding			ENSSSCG00000029233	miRNA
ENSSSCG00000000659	protein_coding			ENSSSCG00000020542	snRNA
ENSSSCG00000000651	processed_transcript			ENSSSCG00000018913	misc_RNA
ENSSSCG00000030978	processed_transcript			ENSSSCG00000020274	snRNA
ENSSSCG00000000515	protein_coding			ENSSSCG00000019588	snRNA
ENSSSCG00000023711	protein_coding			ENSSSCG00000019134	misc_RNA
ENSSSCG00000000594	protein_coding			ENSSSCG00000029721	miRNA
ENSSSCG00000000915	protein_coding			ENSSSCG00000027798	miRNA
ENSSSCG00000000916	protein_coding			ENSSSCG00000018557	misc_RNA
ENSSSCG00000000917	protein_coding			ENSSSCG00000022684	snRNA
ENSSSCG00000000918	protein_coding			ENSSSCG00000019718	snRNA
ENSSSCG00000000919	protein_coding			ENSSSCG00000030512	protein_coding
ENSSSCG00000019983	snRNA			ENSSSCG00000024293	protein_coding
ENSSSCG00000025509	miRNA			ENSSSCG00000008475	protein_coding
ENSSSCG00000021693	snRNA			ENSSSCG00000007606	protein_coding
ENSSSCG00000030634	snRNA			ENSSSCG00000007721	protein_coding
ENSSSCG00000028566	miRNA			ENSSSCG00000007722	protein_coding
ENSSSCG00000020365	snoRNA			ENSSSCG00000007723	protein_coding
ENSSSCG00000003792	protein_coding			ENSSSCG00000008671	protein_coding
ENSSSCG00000025018	protein_coding			ENSSSCG00000008259	protein_coding
ENSSSCG00000002747	protein_coding			ENSSSCG00000027844	protein_coding
ENSSSCG00000002749	protein_coding			ENSSSCG00000008474	pseudogene
ENSSSCG00000003345	protein_coding			ENSSSCG00000008473	pseudogene
ENSSSCG00000003344	protein_coding			ENSSSCG00000008496	processed_transcript
ENSSSCG00000003327	pseudogene			ENSSSCG00000020689	protein_coding
ENSSSCG00000003343	protein_coding			ENSSSCG00000008494	protein_coding
ENSSSCG00000024430	protein_coding			ENSSSCG00000008498	protein_coding
ENSSSCG00000003334	protein_coding			ENSSSCG00000008499	protein_coding
ENSSSCG00000003333	protein_coding			ENSSSCG00000018655	rRNA
ENSSSCG00000003332	protein_coding			ENSSSCG00000028766	misc_RNA
ENSSSCG00000003331	protein_coding			ENSSSCG00000006125	protein_coding
ENSSSCG00000003330	protein_coding			ENSSSCG00000006127	protein_coding
ENSSSCG00000003336	protein_coding			ENSSSCG00000006023	protein_coding
ENSSSCG00000027991	protein_coding			ENSSSCG00000021417	protein_coding
ENSSSCG00000003338	protein_coding			ENSSSCG00000006132	protein_coding
ENSSSCG00000023866	protein_coding			ENSSSCG00000023034	protein_coding
ENSSSCG00000002642	protein_coding			ENSSSCG00000006201	protein_coding
ENSSSCG00000002648	protein_coding			ENSSSCG00000006029	protein_coding
ENSSSCG00000028489	protein_coding			ENSSSCG00000006857	protein_coding
ENSSSCG00000021806	protein_coding			ENSSSCG00000006876	protein_coding
ENSSSCG00000003340	protein_coding			ENSSSCG00000006878	protein_coding
ENSSSCG00000021002	protein_coding			ENSSSCG00000006203	protein_coding
ENSSSCG00000003341	protein_coding			ENSSSCG00000006204	protein_coding
ENSSSCG00000002645	protein_coding			ENSSSCG00000006035	protein_coding
ENSSSCG00000002651	protein_coding			ENSSSCG00000006036	protein_coding
ENSSSCG00000003350	protein_coding			ENSSSCG00000024133	protein_coding
ENSSSCG00000003351	protein_coding			ENSSSCG00000027858	protein_coding
ENSSSCG00000025085	protein_coding			ENSSSCG00000006859	protein_coding
ENSSSCG00000022884	protein_coding			ENSSSCG00000006861	protein_coding
ENSSSCG00000003790	protein_coding			ENSSSCG00000006161	protein_coding
ENSSSCG00000003382	protein_coding			ENSSSCG00000006880	protein_coding
ENSSSCG00000003383	protein_coding			ENSSSCG00000031031	protein_coding
ENSSSCG00000003384	protein_coding			ENSSSCG00000006021	protein_coding
ENSSSCG00000021518	protein_coding			ENSSSCG00000020360	snRNA
ENSSSCG00000019097	misc_RNA			ENSSSCG00000027000	snRNA
ENSSSCG00000020778	miRNA			ENSSSCG00000019764	snRNA
ENSSSCG00000019973	snoRNA			ENSSSCG00000020065	snRNA
ENSSSCG00000020320	miRNA			ENSSSCG00000018868	snoRNA
ENSSSCG00000024076	miRNA			ENSSSCG00000022071	miRNA
ENSSSCG00000024128	miRNA			ENSSSCG00000018586	snoRNA
ENSSSCG00000024882	snRNA			ENSSSCG00000024195	misc_RNA
ENSSSCG00000001050	protein_coding			ENSSSCG00000000926	protein_coding
ENSSSCG00000001478	protein_coding			ENSSSCG00000000924	protein_coding
ENSSSCG00000001479	protein_coding			ENSSSCG00000000631	protein_coding
ENSSSCG00000002534	pseudogene			ENSSSCG00000000633	protein_coding
ENSSSCG00000002527	protein_coding			ENSSSCG00000000931	protein_coding
ENSSSCG00000001049	protein_coding			ENSSSCG00000000634	protein_coding
ENSSSCG00000002528	protein_coding			ENSSSCG00000000635	protein_coding
ENSSSCG00000002530	protein_coding			ENSSSCG00000000636	protein_coding
ENSSSCG00000002532	protein_coding			ENSSSCG00000000638	protein_coding
ENSSSCG00000002531	protein_coding			ENSSSCG00000000639	protein_coding
ENSSSCG00000023038	protein_coding			ENSSSCG00000000640	protein_coding
ENSSSCG00000002418	protein_coding			ENSSSCG00000000641	protein_coding
ENSSSCG00000002535	protein_coding			ENSSSCG00000000643	protein_coding
ENSSSCG00000002536	protein_coding			ENSSSCG00000000644	protein_coding
ENSSSCG00000001016	protein_coding			ENSSSCG00000028994	protein_coding
ENSSSCG00000030106	protein_coding			ENSSSCG00000000645	protein_coding
ENSSSCG00000028885	protein_coding			ENSSSCG00000026217	protein_coding
ENSSSCG00000002544	protein_coding			ENSSSCG00000000652	protein_coding
ENSSSCG00000002546	protein_coding			ENSSSCG00000000656	protein_coding
ENSSSCG00000024396	protein_coding			ENSSSCG00000000653	protein_coding
ENSSSCG00000001584	protein_coding			ENSSSCG00000000654	protein_coding
ENSSSCG00000021215	protein_coding			ENSSSCG00000024402	protein_coding
ENSSSCG00000001588	protein_coding			ENSSSCG00000000782	protein_coding
ENSSSCG00000002552	protein_coding			ENSSSCG00000000659	protein_coding
ENSSSCG00000002285	protein_coding			ENSSSCG00000000651	processed_transcript
ENSSSCG00000002286	protein_coding			ENSSSCG00000030978	processed_transcript
ENSSSCG00000002517	protein_coding			ENSSSCG00000000515	protein_coding
ENSSSCG00000022792	snRNA			ENSSSCG00000023711	protein_coding
ENSSSCG00000028645	snRNA			ENSSSCG00000000594	protein_coding
ENSSSCG00000019910	misc_RNA			ENSSSCG00000000915	protein_coding
ENSSSCG00000008765	protein_coding			ENSSSCG00000000916	protein_coding
ENSSSCG00000008767	protein_coding			ENSSSCG00000000917	protein_coding
ENSSSCG00000028471	protein_coding			ENSSSCG00000000918	protein_coding
ENSSSCG00000009203	protein_coding			ENSSSCG00000000919	protein_coding
ENSSSCG00000009070	protein_coding			ENSSSCG00000019983	snRNA
ENSSSCG00000025142	protein_coding			ENSSSCG00000025509	miRNA
ENSSSCG00000009080	protein_coding			ENSSSCG00000021693	snRNA
ENSSSCG00000009087	protein_coding			ENSSSCG00000030634	snRNA
ENSSSCG00000009088	protein_coding			ENSSSCG00000028566	miRNA
ENSSSCG00000008923	protein_coding			ENSSSCG00000020365	snoRNA
ENSSSCG00000022556	protein_coding			ENSSSCG00000003792	protein_coding
ENSSSCG00000009262	protein_coding			ENSSSCG00000025018	protein_coding
ENSSSCG00000023797	protein_coding			ENSSSCG00000002747	protein_coding
ENSSSCG00000009263	protein_coding			ENSSSCG00000002749	protein_coding
ENSSSCG00000009264	protein_coding			ENSSSCG00000003345	protein_coding
ENSSSCG00000009265	protein_coding			ENSSSCG00000003344	protein_coding
ENSSSCG00000009267	protein_coding			ENSSSCG00000003327	pseudogene
ENSSSCG00000009114	protein_coding			ENSSSCG00000003343	protein_coding
ENSSSCG00000022709	protein_coding			ENSSSCG00000024430	protein_coding
ENSSSCG00000024757	protein_coding			ENSSSCG00000003334	protein_coding
ENSSSCG00000026139	protein_coding			ENSSSCG00000003333	protein_coding
ENSSSCG00000009117	pseudogene			ENSSSCG00000003332	protein_coding
ENSSSCG00000009205	pseudogene			ENSSSCG00000003331	protein_coding
ENSSSCG00000021784	protein_coding			ENSSSCG00000003330	protein_coding
ENSSSCG00000009188	protein_coding			ENSSSCG00000003336	protein_coding
ENSSSCG00000019664	snRNA			ENSSSCG00000027991	protein_coding
ENSSSCG00000027698	miRNA			ENSSSCG00000003338	protein_coding
ENSSSCG00000018676	miRNA			ENSSSCG00000023866	protein_coding
ENSSSCG00000029911	snoRNA			ENSSSCG00000002642	protein_coding
ENSSSCG00000025773	snRNA			ENSSSCG00000002648	protein_coding
ENSSSCG00000018534	snRNA			ENSSSCG00000024129	protein_coding
ENSSSCG00000014934	protein_coding			ENSSSCG00000023702	protein_coding
ENSSSCG00000015462	protein_coding			ENSSSCG00000003891	protein_coding
ENSSSCG00000015568	protein_coding			ENSSSCG00000028489	protein_coding
ENSSSCG00000015569	protein_coding			ENSSSCG00000021806	protein_coding
ENSSSCG00000015406	protein_coding			ENSSSCG00000003340	protein_coding
ENSSSCG00000015577	protein_coding			ENSSSCG00000021002	protein_coding
ENSSSCG00000015407	protein_coding			ENSSSCG00000003341	protein_coding
ENSSSCG00000030565	protein_coding			ENSSSCG00000002645	protein_coding
ENSSSCG00000023351	protein_coding			ENSSSCG00000002651	protein_coding
ENSSSCG00000015408	protein_coding			ENSSSCG00000003889	protein_coding
ENSSSCG00000015300	protein_coding			ENSSSCG00000003892	protein_coding
ENSSSCG00000025517	protein_coding			ENSSSCG00000003893	protein_coding
ENSSSCG00000015302	protein_coding			ENSSSCG00000003350	protein_coding
ENSSSCG00000015586	protein_coding			ENSSSCG00000003351	protein_coding
ENSSSCG00000015588	protein_coding			ENSSSCG00000029403	protein_coding
ENSSSCG00000015591	protein_coding			ENSSSCG00000002662	protein_coding
ENSSSCG00000015593	protein_coding			ENSSSCG00000002663	protein_coding
ENSSSCG00000015594	protein_coding			ENSSSCG00000025085	protein_coding
ENSSSCG00000019978	rRNA			ENSSSCG00000022884	protein_coding
ENSSSCG00000020128	misc_RNA			ENSSSCG00000003790	protein_coding
ENSSSCG00000026027	snRNA			ENSSSCG00000003382	protein_coding
ENSSSCG00000020896	miRNA			ENSSSCG00000003383	protein_coding
ENSSSCG00000018532	snRNA			ENSSSCG00000003384	protein_coding
ENSSSCG00000026069	misc_RNA			ENSSSCG00000021518	protein_coding
ENSSSCG00000026987	snRNA			ENSSSCG00000019097	misc_RNA
ENSSSCG00000019156	snRNA			ENSSSCG00000020778	miRNA
ENSSSCG00000024491	snRNA			ENSSSCG00000019973	snoRNA
				ENSSSCG00000020320	miRNA
				ENSSSCG00000024076	miRNA
				ENSSSCG00000024128	miRNA
				ENSSSCG00000024882	snRNA
				ENSSSCG00000002554	protein_coding
				ENSSSCG00000028667	protein_coding
				ENSSSCG00000029320	protein_coding
				ENSSSCG00000002563	protein_coding
				ENSSSCG00000001050	protein_coding
				ENSSSCG00000001478	protein_coding
				ENSSSCG00000001479	protein_coding
				ENSSSCG00000002534	pseudogene
				ENSSSCG00000002527	protein_coding
				ENSSSCG00000001049	protein_coding
				ENSSSCG00000002528	protein_coding
				ENSSSCG00000002530	protein_coding
				ENSSSCG00000002532	protein_coding
				ENSSSCG00000002531	protein_coding
				ENSSSCG00000023038	protein_coding
				ENSSSCG00000002418	protein_coding
				ENSSSCG00000002535	protein_coding
				ENSSSCG00000002536	protein_coding
				ENSSSCG00000001016	protein_coding
				ENSSSCG00000030106	protein_coding
				ENSSSCG00000028885	protein_coding
				ENSSSCG00000002544	protein_coding
				ENSSSCG00000002546	protein_coding
				ENSSSCG00000024396	protein_coding
				ENSSSCG00000001584	protein_coding
				ENSSSCG00000021215	protein_coding
				ENSSSCG00000001444	protein_coding
				ENSSSCG00000001588	protein_coding
				ENSSSCG00000002552	protein_coding
				ENSSSCG00000002285	protein_coding
				ENSSSCG00000002558	protein_coding
				ENSSSCG00000002286	protein_coding
				ENSSSCG00000002517	protein_coding
				ENSSSCG00000022792	snRNA
				ENSSSCG00000028645	snRNA
				ENSSSCG00000019910	misc_RNA
				ENSSSCG00000008765	protein_coding
				ENSSSCG00000008767	protein_coding
				ENSSSCG00000028471	protein_coding
				ENSSSCG00000009203	protein_coding
				ENSSSCG00000009070	protein_coding
				ENSSSCG00000025142	protein_coding
				ENSSSCG00000009080	protein_coding
				ENSSSCG00000009087	protein_coding
				ENSSSCG00000009088	protein_coding
				ENSSSCG00000008721	protein_coding
				ENSSSCG00000008724	protein_coding
				ENSSSCG00000025991	protein_coding
				ENSSSCG00000008923	protein_coding
				ENSSSCG00000022556	protein_coding
				ENSSSCG00000009262	protein_coding
				ENSSSCG00000023797	protein_coding
				ENSSSCG00000009263	protein_coding
				ENSSSCG00000009264	protein_coding
				ENSSSCG00000009265	protein_coding
				ENSSSCG00000009267	protein_coding
				ENSSSCG00000009114	protein_coding
				ENSSSCG00000022709	protein_coding
				ENSSSCG00000024757	protein_coding
				ENSSSCG00000026139	protein_coding
				ENSSSCG00000009117	pseudogene
				ENSSSCG00000009205	pseudogene
				ENSSSCG00000021784	protein_coding
				ENSSSCG00000009188	protein_coding
				ENSSSCG00000019664	snRNA
				ENSSSCG00000027698	miRNA
				ENSSSCG00000018676	miRNA
				ENSSSCG00000019061	miRNA
				ENSSSCG00000029911	snoRNA
				ENSSSCG00000025773	snRNA
				ENSSSCG00000018534	snRNA
				ENSSSCG00000014934	protein_coding
				ENSSSCG00000022497	protein_coding
				ENSSSCG00000029361	protein_coding
				ENSSSCG00000015462	protein_coding
				ENSSSCG00000014710	protein_coding
				ENSSSCG00000030230	protein_coding
				ENSSSCG00000015568	protein_coding
				ENSSSCG00000015569	protein_coding
				ENSSSCG00000015406	protein_coding
				ENSSSCG00000015577	protein_coding
				ENSSSCG00000015407	protein_coding
				ENSSSCG00000030565	protein_coding
				ENSSSCG00000023351	protein_coding
				ENSSSCG00000015408	protein_coding
				ENSSSCG00000015300	protein_coding
				ENSSSCG00000025517	protein_coding
				ENSSSCG00000015302	protein_coding
				ENSSSCG00000026049	protein_coding
				ENSSSCG00000015586	protein_coding
				ENSSSCG00000015002	protein_coding
				ENSSSCG00000015588	protein_coding
				ENSSSCG00000015591	protein_coding
				ENSSSCG00000015593	protein_coding
				ENSSSCG00000015594	protein_coding
				ENSSSCG00000024353	protein_coding
				ENSSSCG00000027566	protein_coding
				ENSSSCG00000027874	protein_coding
				ENSSSCG00000022374	protein_coding
				ENSSSCG00000023352	protein_coding
				ENSSSCG00000014716	protein_coding
				ENSSSCG00000014708	protein_coding
				ENSSSCG00000019978	rRNA
				ENSSSCG00000025099	snRNA
				ENSSSCG00000020128	misc_RNA
				ENSSSCG00000026027	snRNA
				ENSSSCG00000020896	miRNA
				ENSSSCG00000018532	snRNA
				ENSSSCG00000026069	misc_RNA
				ENSSSCG00000026987	snRNA
				ENSSSCG00000019156	snRNA
				ENSSSCG00000024491	snRNA

## Sheet: S4
Sscrofa 10.2							Sscrofa 11.1										Homologous transformations
loss		gain		total			loss			gain			total				loss			gain			total
Ensembl Gene ID	Gene type	Ensembl Gene ID	Gene type	Ensembl Gene ID	Gene type		Gene stable ID	Gene name	Gene type	Gene stable ID	Gene name	Gene type	Gene stable ID	Gene name	Gene type		Gene stable ID	Human gene stable ID	Human gene name	Gene stable ID	Human gene stable ID	Human gene name	Gene stable ID	Human gene stable ID	Human gene name
ENSSSCG00000004075	protein_coding	ENSSSCG00000005789	pseudogene	ENSSSCG00000005789	pseudogene		ENSSSCG00000004008	WDR27	protein_coding	ENSSSCG00000000862	GNPTAB	protein_coding	ENSSSCG00000004008	WDR27	protein_coding		ENSSSCG00000004008	ENSG00000184465	WDR27	ENSSSCG00000000862	ENSG00000111670	GNPTAB	ENSSSCG00000004008	WDR27	ENSG00000184465
ENSSSCG00000005669	protein_coding	ENSSSCG00000024912	protein_coding	ENSSSCG00000004075	protein_coding		ENSSSCG00000004009	DYNLT2	protein_coding	ENSSSCG00000000890	NEDD1	protein_coding	ENSSSCG00000004009	DYNLT2	protein_coding		ENSSSCG00000004009	ENSG00000184786	DYNLT2	ENSSSCG00000000890	ENSG00000139350	NEDD1	ENSSSCG00000004009	DYNLT2	ENSG00000184786
ENSSSCG00000005670	protein_coding	ENSSSCG00000005792	protein_coding	ENSSSCG00000005669	protein_coding		ENSSSCG00000004017	FRMD1	protein_coding	ENSSSCG00000002175		protein_coding	ENSSSCG00000004017	FRMD1	protein_coding		ENSSSCG00000004017	ENSG00000153303	FRMD1	ENSSSCG00000002175			ENSSSCG00000004017	FRMD1	ENSG00000153303
ENSSSCG00000004076	protein_coding	ENSSSCG00000005790	protein_coding	ENSSSCG00000005670	protein_coding		ENSSSCG00000004027	PDE10A	protein_coding	ENSSSCG00000002292	PLEKHH1	protein_coding	ENSSSCG00000004027	PDE10A	protein_coding		ENSSSCG00000004027	ENSG00000112541	PDE10A	ENSSSCG00000002292	ENSG00000054690	PLEKHH1	ENSSSCG00000004027	PDE10A	ENSG00000112541
ENSSSCG00000005672	protein_coding	ENSSSCG00000023281	protein_coding	ENSSSCG00000004076	protein_coding		ENSSSCG00000004032	PRKN	protein_coding	ENSSSCG00000002552	TDRD9	protein_coding	ENSSSCG00000004032	PRKN	protein_coding		ENSSSCG00000004032	ENSG00000185345	PRKN	ENSSSCG00000002552	ENSG00000156414	TDRD9	ENSSSCG00000004032	PRKN	ENSG00000185345
ENSSSCG00000005678	protein_coding	ENSSSCG00000026037	protein_coding	ENSSSCG00000005672	protein_coding		ENSSSCG00000004071	CNKSR3	protein_coding	ENSSSCG00000002554	PLD4	protein_coding	ENSSSCG00000004071	CNKSR3	protein_coding		ENSSSCG00000004071	ENSG00000153721	CNKSR3	ENSSSCG00000002554	ENSG00000166428	PLD4	ENSSSCG00000004071	CNKSR3	ENSG00000153721
ENSSSCG00000004077	protein_coding	ENSSSCG00000005828	protein_coding	ENSSSCG00000005678	protein_coding		ENSSSCG00000004075	RGS17	protein_coding	ENSSSCG00000002558	CEP170B	protein_coding	ENSSSCG00000004075	RGS17	protein_coding		ENSSSCG00000004075	ENSG00000091844	RGS17	ENSSSCG00000002558	ENSG00000099814	CEP170B	ENSSSCG00000004075	RGS17	ENSG00000091844
ENSSSCG00000005680	protein_coding	ENSSSCG00000005839	protein_coding	ENSSSCG00000004077	protein_coding		ENSSSCG00000004076	MTRF1L	protein_coding	ENSSSCG00000002825		protein_coding	ENSSSCG00000004076	MTRF1L	protein_coding		ENSSSCG00000004076	ENSG00000112031	MTRF1L	ENSSSCG00000002825			ENSSSCG00000004076	MTRF1L	ENSG00000112031
ENSSSCG00000005674	protein_coding	ENSSSCG00000005833	protein_coding	ENSSSCG00000005680	protein_coding		ENSSSCG00000004077	FBXO5	protein_coding	ENSSSCG00000005641	DNM1	protein_coding	ENSSSCG00000004077	FBXO5	protein_coding		ENSSSCG00000004077	ENSG00000112029	FBXO5	ENSSSCG00000005641	ENSG00000106976	DNM1	ENSSSCG00000004077	FBXO5	ENSG00000112029
ENSSSCG00000005683	protein_coding	ENSSSCG00000021963	protein_coding	ENSSSCG00000005674	protein_coding		ENSSSCG00000004078	VIP	protein_coding	ENSSSCG00000005790		protein_coding	ENSSSCG00000004078	VIP	protein_coding		ENSSSCG00000004078	ENSG00000146469	VIP	ENSSSCG00000005790	ENSG00000237388	OR4A47	ENSSSCG00000004078	VIP	ENSG00000146469
ENSSSCG00000004078	protein_coding	ENSSSCG00000005834	protein_coding	ENSSSCG00000005683	protein_coding		ENSSSCG00000004082		protein_coding	ENSSSCG00000005828	EGFL7	protein_coding	ENSSSCG00000004082		protein_coding		ENSSSCG00000004082			ENSSSCG00000005828	ENSG00000172889	EGFL7	ENSSSCG00000004082
ENSSSCG00000024341	protein_coding	ENSSSCG00000005835	protein_coding	ENSSSCG00000004078	protein_coding		ENSSSCG00000004089	RMND1	protein_coding	ENSSSCG00000005830		protein_coding	ENSSSCG00000004089	RMND1	protein_coding		ENSSSCG00000004089	ENSG00000155906	RMND1	ENSSSCG00000005830			ENSSSCG00000004089	RMND1	ENSG00000155906
ENSSSCG00000005702	protein_coding	ENSSSCG00000005836	protein_coding	ENSSSCG00000024341	protein_coding		ENSSSCG00000004090	ZBTB2	protein_coding	ENSSSCG00000005834		protein_coding	ENSSSCG00000004090	ZBTB2	protein_coding		ENSSSCG00000004090	ENSG00000181472	ZBTB2	ENSSSCG00000005834			ENSSSCG00000004090	ZBTB2	ENSG00000181472
ENSSSCG00000005703	protein_coding	ENSSSCG00000005842	protein_coding	ENSSSCG00000005702	protein_coding		ENSSSCG00000004096		protein_coding	ENSSSCG00000005835	LCN6	protein_coding	ENSSSCG00000004096		protein_coding		ENSSSCG00000004096	ENSG00000164520	RAET1E	ENSSSCG00000005835	ENSG00000267206	LCN6	ENSSSCG00000004096	RAET1E	ENSG00000164520
ENSSSCG00000005704	protein_coding	ENSSSCG00000005830	protein_coding	ENSSSCG00000005703	protein_coding		ENSSSCG00000004120	SHPRH	protein_coding	ENSSSCG00000005836	LCN10	protein_coding	ENSSSCG00000004120	SHPRH	protein_coding		ENSSSCG00000004120	ENSG00000146414	SHPRH	ENSSSCG00000005836	ENSG00000187922	LCN10	ENSSSCG00000004120	SHPRH	ENSG00000146414
ENSSSCG00000005706	protein_coding	ENSSSCG00000005852	protein_coding	ENSSSCG00000005704	protein_coding		ENSSSCG00000004121	FBXO30	protein_coding	ENSSSCG00000005839	FBXW5	protein_coding	ENSSSCG00000004121	FBXO30	protein_coding		ENSSSCG00000004121	ENSG00000118496	FBXO30	ENSSSCG00000005839	ENSG00000159069	FBXW5	ENSSSCG00000004121	FBXO30	ENSG00000118496
ENSSSCG00000024114	protein_coding	ENSSSCG00000005855	protein_coding	ENSSSCG00000005706	protein_coding		ENSSSCG00000004155	OLIG3	protein_coding	ENSSSCG00000005842	TMEM141	protein_coding	ENSSSCG00000004155	OLIG3	protein_coding		ENSSSCG00000004155	ENSG00000177468	OLIG3	ENSSSCG00000005842	ENSG00000244187	TMEM141	ENSSSCG00000004155	OLIG3	ENSG00000177468
ENSSSCG00000021273	protein_coding	ENSSSCG00000005844	protein_coding	ENSSSCG00000024114	protein_coding		ENSSSCG00000004156	IFNGR1	protein_coding	ENSSSCG00000005844	NRARP	protein_coding	ENSSSCG00000004156	IFNGR1	protein_coding		ENSSSCG00000004156	ENSG00000027697	IFNGR1	ENSSSCG00000005844	ENSG00000198435	NRARP	ENSSSCG00000004156	IFNGR1	ENSG00000027697
ENSSSCG00000005710	protein_coding	ENSSSCG00000005848	protein_coding	ENSSSCG00000021273	protein_coding		ENSSSCG00000004157	IL20RA	protein_coding	ENSSSCG00000005848	FAM166A	protein_coding	ENSSSCG00000004157	IL20RA	protein_coding		ENSSSCG00000004157	ENSG00000016402	IL20RA	ENSSSCG00000005848	ENSG00000188163	FAM166A	ENSSSCG00000004157	IL20RA	ENSG00000016402
ENSSSCG00000005711	protein_coding	ENSSSCG00000005858	protein_coding	ENSSSCG00000005710	protein_coding		ENSSSCG00000004158	IL22RA2	protein_coding	ENSSSCG00000005852	ENTPD8	protein_coding	ENSSSCG00000004158	IL22RA2	protein_coding		ENSSSCG00000004158	ENSG00000164485	IL22RA2	ENSSSCG00000005852	ENSG00000188833	ENTPD8	ENSSSCG00000004158	IL22RA2	ENSG00000164485
ENSSSCG00000005713	protein_coding	ENSSSCG00000005860	protein_coding	ENSSSCG00000005711	protein_coding		ENSSSCG00000004159	SLC35D3	protein_coding	ENSSSCG00000005855	EXD3	protein_coding	ENSSSCG00000004159	SLC35D3	protein_coding		ENSSSCG00000004159	ENSG00000182747	SLC35D3	ENSSSCG00000005855	ENSG00000187609	EXD3	ENSSSCG00000004159	SLC35D3	ENSG00000182747
ENSSSCG00000005715	protein_coding	ENSSSCG00000026287	pseudogene	ENSSSCG00000005713	protein_coding		ENSSSCG00000004165	PDE7B	protein_coding	ENSSSCG00000005858	RNF208	protein_coding	ENSSSCG00000004165	PDE7B	protein_coding		ENSSSCG00000004165	ENSG00000171408	PDE7B	ENSSSCG00000005858	ENSG00000212864	RNF208	ENSSSCG00000004165	PDE7B	ENSG00000171408
ENSSSCG00000005716	protein_coding	ENSSSCG00000023988	protein_coding	ENSSSCG00000005715	protein_coding		ENSSSCG00000004166	AHI1	protein_coding	ENSSSCG00000005894	ARHGAP39	protein_coding	ENSSSCG00000004166	AHI1	protein_coding		ENSSSCG00000004166	ENSG00000135541	AHI1	ENSSSCG00000005894	ENSG00000147799	ARHGAP39	ENSSSCG00000004166	AHI1	ENSG00000135541
ENSSSCG00000004082	protein_coding	ENSSSCG00000005871	protein_coding	ENSSSCG00000005716	protein_coding		ENSSSCG00000004169	HBS1L	protein_coding	ENSSSCG00000005895	C8orf82	protein_coding	ENSSSCG00000004169	HBS1L	protein_coding		ENSSSCG00000004169	ENSG00000112339	HBS1L	ENSSSCG00000005895	ENSG00000213563	C8orf82	ENSSSCG00000004169	HBS1L	ENSG00000112339
ENSSSCG00000004084	protein_coding	ENSSSCG00000027732	protein_coding	ENSSSCG00000004082	protein_coding		ENSSSCG00000004180		protein_coding	ENSSSCG00000005896	LRRC24	protein_coding	ENSSSCG00000004180		protein_coding		ENSSSCG00000004180			ENSSSCG00000005896	ENSG00000254402	LRRC24	ENSSSCG00000004180
ENSSSCG00000004089	protein_coding	ENSSSCG00000029564	protein_coding	ENSSSCG00000004084	protein_coding		ENSSSCG00000004181	VNN1	protein_coding	ENSSSCG00000005902	FOXH1	protein_coding	ENSSSCG00000004181	VNN1	protein_coding		ENSSSCG00000004181	ENSG00000112299	VNN1	ENSSSCG00000005902	ENSG00000160973	FOXH1	ENSSSCG00000004181	VNN1	ENSG00000112299
ENSSSCG00000020904	protein_coding	ENSSSCG00000022433	protein_coding	ENSSSCG00000004089	protein_coding		ENSSSCG00000004183	TAAR2	protein_coding	ENSSSCG00000005904	VPS28	protein_coding	ENSSSCG00000004183	TAAR2	protein_coding		ENSSSCG00000004183	ENSG00000146378	TAAR2	ENSSSCG00000005904	ENSG00000160948	VPS28	ENSSSCG00000004183	TAAR2	ENSG00000146378
ENSSSCG00000005260	protein_coding	ENSSSCG00000024099	protein_coding	ENSSSCG00000020904	protein_coding		ENSSSCG00000004184		protein_coding	ENSSSCG00000005928	MROH5	protein_coding	ENSSSCG00000004184		protein_coding		ENSSSCG00000004184			ENSSSCG00000005928	ENSG00000226807	MROH5	ENSSSCG00000004184
ENSSSCG00000021531	protein_coding	ENSSSCG00000005641	protein_coding	ENSSSCG00000005260	protein_coding		ENSSSCG00000004185		pseudogene	ENSSSCG00000006948	MROH6	protein_coding	ENSSSCG00000004185		pseudogene		ENSSSCG00000004185			ENSSSCG00000006948	ENSG00000204839	MROH6	ENSSSCG00000004185
ENSSSCG00000005266	protein_coding	ENSSSCG00000019586	snoRNA	ENSSSCG00000021531	protein_coding		ENSSSCG00000004186		protein_coding	ENSSSCG00000006954	EEF1D	protein_coding	ENSSSCG00000004186		protein_coding		ENSSSCG00000004186	ENSG00000146385	TAAR8	ENSSSCG00000006954	ENSG00000104529	EEF1D	ENSSSCG00000004186	TAAR8	ENSG00000146385
ENSSSCG00000028996	protein_coding	ENSSSCG00000018210	miRNA	ENSSSCG00000005266	protein_coding		ENSSSCG00000004187		protein_coding	ENSSSCG00000006956	ZC3H3	protein_coding	ENSSSCG00000004187		protein_coding		ENSSSCG00000004187			ENSSSCG00000006956	ENSG00000014164	ZC3H3	ENSSSCG00000004187
ENSSSCG00000005267	protein_coding	ENSSSCG00000018620	snoRNA	ENSSSCG00000028996	protein_coding		ENSSSCG00000004190	STX7	protein_coding	ENSSSCG00000006957	RHPN1	protein_coding	ENSSSCG00000004190	STX7	protein_coding		ENSSSCG00000004190	ENSG00000079950	STX7	ENSSSCG00000006957	ENSG00000158106	RHPN1	ENSSSCG00000004190	STX7	ENSG00000079950
ENSSSCG00000004090	protein_coding	ENSSSCG00000011175	protein_coding	ENSSSCG00000005267	protein_coding		ENSSSCG00000004191	MOXD1	protein_coding	ENSSSCG00000006958	TOP1MT	protein_coding	ENSSSCG00000004191	MOXD1	protein_coding		ENSSSCG00000004191	ENSG00000079931	MOXD1	ENSSSCG00000006958	ENSG00000184428	TOP1MT	ENSSSCG00000004191	MOXD1	ENSG00000079931
ENSSSCG00000005751	protein_coding	ENSSSCG00000020648	protein_coding	ENSSSCG00000004090	protein_coding		ENSSSCG00000004209	PTPRK	protein_coding	ENSSSCG00000007047	MCM8	protein_coding	ENSSSCG00000004209	PTPRK	protein_coding		ENSSSCG00000004209	ENSG00000152894	PTPRK	ENSSSCG00000007047	ENSG00000125885	MCM8	ENSSSCG00000004209	PTPRK	ENSG00000152894
ENSSSCG00000004306	protein_coding	ENSSSCG00000010861	protein_coding	ENSSSCG00000024912	protein_coding		ENSSSCG00000004213		protein_coding	ENSSSCG00000007552		protein_coding	ENSSSCG00000004213		protein_coding		ENSSSCG00000004213			ENSSSCG00000007552			ENSSSCG00000004213
ENSSSCG00000004098	protein_coding	ENSSSCG00000021301	protein_coding	ENSSSCG00000005751	protein_coding		ENSSSCG00000004215	KIAA0408	protein_coding	ENSSSCG00000007580	WIPI2	protein_coding	ENSSSCG00000004215	KIAA0408	protein_coding		ENSSSCG00000004215	ENSG00000189367	KIAA0408	ENSSSCG00000007580	ENSG00000157954	WIPI2	ENSSSCG00000004215	KIAA0408	ENSG00000189367
ENSSSCG00000004096	protein_coding	ENSSSCG00000023598	protein_coding	ENSSSCG00000004306	protein_coding		ENSSSCG00000004216	ECHDC1	protein_coding	ENSSSCG00000007606	TRRAP	protein_coding	ENSSSCG00000004216	ECHDC1	protein_coding		ENSSSCG00000004216	ENSG00000093144	ECHDC1	ENSSSCG00000007606	ENSG00000196367	TRRAP	ENSSSCG00000004216	ECHDC1	ENSG00000093144
ENSSSCG00000004100	protein_coding	ENSSSCG00000009498	protein_coding	ENSSSCG00000004098	protein_coding		ENSSSCG00000004224	HDDC2	protein_coding	ENSSSCG00000007631		protein_coding	ENSSSCG00000004224	HDDC2	protein_coding		ENSSSCG00000004224	ENSG00000111906	HDDC2	ENSSSCG00000007631			ENSSSCG00000004224	HDDC2	ENSG00000111906
ENSSSCG00000023333	protein_coding	ENSSSCG00000009496	protein_coding	ENSSSCG00000004096	protein_coding		ENSSSCG00000004253	GOPC	protein_coding	ENSSSCG00000007636	GJC3	protein_coding	ENSSSCG00000004253	GOPC	protein_coding		ENSSSCG00000004253	ENSG00000047932	GOPC	ENSSSCG00000007636	ENSG00000176402	GJC3	ENSSSCG00000004253	GOPC	ENSG00000047932
ENSSSCG00000029715	protein_coding	ENSSSCG00000026286	protein_coding	ENSSSCG00000004100	protein_coding		ENSSSCG00000004261		protein_coding	ENSSSCG00000007637	TRIM4	protein_coding	ENSSSCG00000004261		protein_coding		ENSSSCG00000004261			ENSSSCG00000007637	ENSG00000146833	TRIM4	ENSSSCG00000004261
ENSSSCG00000005761	protein_coding	ENSSSCG00000022549	protein_coding	ENSSSCG00000023333	protein_coding		ENSSSCG00000004263	ZUP1	protein_coding	ENSSSCG00000007642		protein_coding	ENSSSCG00000004263	ZUP1	protein_coding		ENSSSCG00000004263	ENSG00000153975	ZUP1	ENSSSCG00000007642	ENSG00000160862	AZGP1	ENSSSCG00000004263	ZUP1	ENSG00000153975
ENSSSCG00000005759	protein_coding	ENSSSCG00000026284	protein_coding	ENSSSCG00000029715	protein_coding		ENSSSCG00000004270	ADGRB3	protein_coding	ENSSSCG00000008671		protein_coding	ENSSSCG00000004270	ADGRB3	protein_coding		ENSSSCG00000004270	ENSG00000135298	ADGRB3	ENSSSCG00000008671			ENSSSCG00000004270	ADGRB3	ENSG00000135298
ENSSSCG00000005752	protein_coding	ENSSSCG00000009497	protein_coding	ENSSSCG00000005761	protein_coding		ENSSSCG00000004291	NT5E	protein_coding	ENSSSCG00000008678	TMEM129	protein_coding	ENSSSCG00000004291	NT5E	protein_coding		ENSSSCG00000004291	ENSG00000135318	NT5E	ENSSSCG00000008678	ENSG00000168936	TMEM129	ENSSSCG00000004291	NT5E	ENSG00000135318
ENSSSCG00000005757	protein_coding	ENSSSCG00000017191	protein_coding	ENSSSCG00000005759	protein_coding		ENSSSCG00000004303	RARS2	protein_coding	ENSSSCG00000008682	NSD2	protein_coding	ENSSSCG00000004303	RARS2	protein_coding		ENSSSCG00000004303	ENSG00000146282	RARS2	ENSSSCG00000008682	ENSG00000109685	NSD2	ENSSSCG00000004303	RARS2	ENSG00000146282
ENSSSCG00000004308	protein_coding	ENSSSCG00000017192	protein_coding	ENSSSCG00000005752	protein_coding		ENSSSCG00000004304	SLC35A1	protein_coding	ENSSSCG00000008721	ABLIM2	protein_coding	ENSSSCG00000004304	SLC35A1	protein_coding		ENSSSCG00000004304	ENSG00000164414	SLC35A1	ENSSSCG00000008721	ENSG00000163995	ABLIM2	ENSSSCG00000004304	SLC35A1	ENSG00000164414
ENSSSCG00000005756	protein_coding	ENSSSCG00000017421	protein_coding	ENSSSCG00000005757	protein_coding		ENSSSCG00000004306	ORC3	protein_coding	ENSSSCG00000008724	ACOX3	protein_coding	ENSSSCG00000004306	ORC3	protein_coding		ENSSSCG00000004306	ENSG00000135336	ORC3	ENSSSCG00000008724	ENSG00000087008	ACOX3	ENSSSCG00000004306	ORC3	ENSG00000135336
ENSSSCG00000029003	protein_coding	ENSSSCG00000021910	protein_coding	ENSSSCG00000004308	protein_coding		ENSSSCG00000004308	SPACA1	protein_coding	ENSSSCG00000009496		protein_coding	ENSSSCG00000004308	SPACA1	protein_coding		ENSSSCG00000004308	ENSG00000118434	SPACA1	ENSSSCG00000009496	ENSG00000125257	ABCC4	ENSSSCG00000004308	SPACA1	ENSG00000118434
ENSSSCG00000004313	protein_coding	ENSSSCG00000017422	protein_coding	ENSSSCG00000005756	protein_coding		ENSSSCG00000004314	PM20D2	protein_coding	ENSSSCG00000009497		protein_coding	ENSSSCG00000004314	PM20D2	protein_coding		ENSSSCG00000004314	ENSG00000146281	PM20D2	ENSSSCG00000009497	ENSG00000125257	ABCC4	ENSSSCG00000004314	PM20D2	ENSG00000146281
ENSSSCG00000005762	protein_coding	ENSSSCG00000017430	protein_coding	ENSSSCG00000029003	protein_coding		ENSSSCG00000004322	ANKRD6	protein_coding	ENSSSCG00000009498		protein_coding	ENSSSCG00000004322	ANKRD6	protein_coding		ENSSSCG00000004322	ENSG00000135299	ANKRD6	ENSSSCG00000009498	ENSG00000125257	ABCC4	ENSSSCG00000004322	ANKRD6	ENSG00000135299
ENSSSCG00000004314	protein_coding	ENSSSCG00000017126	protein_coding	ENSSSCG00000004313	protein_coding		ENSSSCG00000004330	GJA10	protein_coding	ENSSSCG00000010762	DPYSL4	protein_coding	ENSSSCG00000004330	GJA10	protein_coding		ENSSSCG00000004330	ENSG00000135355	GJA10	ENSSSCG00000010762	ENSG00000151640	DPYSL4	ENSSSCG00000004330	GJA10	ENSG00000135355
ENSSSCG00000004322	protein_coding	ENSSSCG00000017125	protein_coding	ENSSSCG00000005762	protein_coding		ENSSSCG00000004331	CASP8AP2	protein_coding	ENSSSCG00000010861	COQ8A	protein_coding	ENSSSCG00000004331	CASP8AP2	protein_coding		ENSSSCG00000004331	ENSG00000118412	CASP8AP2	ENSSSCG00000010861	ENSG00000163050	COQ8A	ENSSSCG00000004331	CASP8AP2	ENSG00000118412
ENSSSCG00000027765	protein_coding	ENSSSCG00000017134	protein_coding	ENSSSCG00000004314	protein_coding		ENSSSCG00000004354	PRDM13	protein_coding	ENSSSCG00000011257	ACVR2B	protein_coding	ENSSSCG00000004354	PRDM13	protein_coding		ENSSSCG00000004354	ENSG00000112238	PRDM13	ENSSSCG00000011257	ENSG00000114739	ACVR2B	ENSSSCG00000004354	PRDM13	ENSG00000112238
ENSSSCG00000004327	protein_coding	ENSSSCG00000017433	protein_coding	ENSSSCG00000004322	protein_coding		ENSSSCG00000004361	GRIK2	protein_coding	ENSSSCG00000011258	EXOG	protein_coding	ENSSSCG00000004361	GRIK2	protein_coding		ENSSSCG00000004361	ENSG00000164418	GRIK2	ENSSSCG00000011258	ENSG00000157036	EXOG	ENSSSCG00000004361	GRIK2	ENSG00000164418
ENSSSCG00000004997	protein_coding	ENSSSCG00000017131	protein_coding	ENSSSCG00000027765	protein_coding		ENSSSCG00000004475	HTR1B	protein_coding	ENSSSCG00000012088		protein_coding	ENSSSCG00000004475	HTR1B	protein_coding		ENSSSCG00000004475	ENSG00000135312	HTR1B	ENSSSCG00000012088	ENSG00000186866	POFUT2	ENSSSCG00000004475	HTR1B	ENSG00000135312
ENSSSCG00000004331	protein_coding	ENSSSCG00000017136	protein_coding	ENSSSCG00000004327	protein_coding		ENSSSCG00000004477	IMPG1	protein_coding	ENSSSCG00000013195		protein_coding	ENSSSCG00000004477	IMPG1	protein_coding		ENSSSCG00000004477	ENSG00000112706	IMPG1	ENSSSCG00000013195			ENSSSCG00000004477	IMPG1	ENSG00000112706
ENSSSCG00000004330	protein_coding	ENSSSCG00000017137	protein_coding	ENSSSCG00000005792	protein_coding		ENSSSCG00000004885	CDH19	protein_coding	ENSSSCG00000013197		protein_coding	ENSSSCG00000004885	CDH19	protein_coding		ENSSSCG00000004885	ENSG00000071991	CDH19	ENSSSCG00000013197			ENSSSCG00000004885	CDH19	ENSG00000071991
ENSSSCG00000004999	protein_coding	ENSSSCG00000024018	protein_coding	ENSSSCG00000005790	protein_coding		ENSSSCG00000004997	PRPF39	protein_coding	ENSSSCG00000014516		protein_coding	ENSSSCG00000004997	PRPF39	protein_coding		ENSSSCG00000004997	ENSG00000185246	PRPF39	ENSSSCG00000014516			ENSSSCG00000004997	PRPF39	ENSG00000185246
ENSSSCG00000005822	protein_coding	ENSSSCG00000024235	protein_coding	ENSSSCG00000004997	protein_coding		ENSSSCG00000004999	MIS18BP1	protein_coding	ENSSSCG00000014618		protein_coding	ENSSSCG00000004999	MIS18BP1	protein_coding		ENSSSCG00000004999	ENSG00000129534	MIS18BP1	ENSSSCG00000014618			ENSSSCG00000004999	MIS18BP1	ENSG00000129534
ENSSSCG00000026037	protein_coding	ENSSSCG00000029616	protein_coding	ENSSSCG00000023281	protein_coding		ENSSSCG00000005225	RFX3	protein_coding	ENSSSCG00000014708		protein_coding	ENSSSCG00000005225	RFX3	protein_coding		ENSSSCG00000005225	ENSG00000080298	RFX3	ENSSSCG00000014708			ENSSSCG00000005225	RFX3	ENSG00000080298
ENSSSCG00000005828	protein_coding	ENSSSCG00000028355	protein_coding	ENSSSCG00000004331	protein_coding		ENSSSCG00000005227	PUM3	protein_coding	ENSSSCG00000014998	AASDHPPT	protein_coding	ENSSSCG00000005227	PUM3	protein_coding		ENSSSCG00000005227	ENSG00000080608	PUM3	ENSSSCG00000014998	ENSG00000149313	AASDHPPT	ENSSSCG00000005227	PUM3	ENSG00000080608
ENSSSCG00000027726	protein_coding	ENSSSCG00000026413	snRNA	ENSSSCG00000004330	protein_coding		ENSSSCG00000005266	TMC1	protein_coding	ENSSSCG00000015002	ELMOD1	protein_coding	ENSSSCG00000005266	TMC1	protein_coding		ENSSSCG00000005266	ENSG00000165091	TMC1	ENSSSCG00000015002	ENSG00000110675	ELMOD1	ENSSSCG00000005266	TMC1	ENSG00000165091
ENSSSCG00000004209	protein_coding	ENSSSCG00000025294	protein_coding	ENSSSCG00000004999	protein_coding		ENSSSCG00000005267	ANXA1	protein_coding	ENSSSCG00000015053	HTR3B	protein_coding	ENSSSCG00000005267	ANXA1	protein_coding		ENSSSCG00000005267	ENSG00000135046	ANXA1	ENSSSCG00000015053	ENSG00000149305	HTR3B	ENSSSCG00000005267	ANXA1	ENSG00000135046
ENSSSCG00000004337	protein_coding	ENSSSCG00000028197	protein_coding	ENSSSCG00000005822	protein_coding		ENSSSCG00000005604	PBX3	protein_coding	ENSSSCG00000015598	PACC1	protein_coding	ENSSSCG00000005604	PBX3	protein_coding		ENSSSCG00000005604	ENSG00000167081	PBX3	ENSSSCG00000015598	ENSG00000065600	PACC1	ENSSSCG00000005604	PBX3	ENSG00000167081
ENSSSCG00000005839	protein_coding	ENSSSCG00000029627	protein_coding	ENSSSCG00000026037	protein_coding		ENSSSCG00000005616	TTC16	protein_coding	ENSSSCG00000015689	DARS1	protein_coding	ENSSSCG00000005616	TTC16	protein_coding		ENSSSCG00000005616	ENSG00000167094	TTC16	ENSSSCG00000015689	ENSG00000115866	DARS1	ENSSSCG00000005616	TTC16	ENSG00000167094
ENSSSCG00000005833	protein_coding	ENSSSCG00000025525	protein_coding	ENSSSCG00000005828	protein_coding		ENSSSCG00000005617	STXBP1	protein_coding	ENSSSCG00000016223	ACSL3	protein_coding	ENSSSCG00000005617	STXBP1	protein_coding		ENSSSCG00000005617	ENSG00000136854	STXBP1	ENSSSCG00000016223	ENSG00000123983	ACSL3	ENSSSCG00000005617	STXBP1	ENSG00000136854
ENSSSCG00000024392	protein_coding	ENSSSCG00000028571	protein_coding	ENSSSCG00000027726	protein_coding		ENSSSCG00000005618	CFAP157	protein_coding	ENSSSCG00000016402	AGXT	protein_coding	ENSSSCG00000005618	CFAP157	protein_coding		ENSSSCG00000005618	ENSG00000160401	CFAP157	ENSSSCG00000016402	ENSG00000172482	AGXT	ENSSSCG00000005618	CFAP157	ENSG00000160401
ENSSSCG00000004213	protein_coding	ENSSSCG00000026654	protein_coding	ENSSSCG00000004209	protein_coding		ENSSSCG00000005654	SPTAN1	protein_coding	ENSSSCG00000016698	HOXA11	protein_coding	ENSSSCG00000005641	DNM1	protein_coding		ENSSSCG00000005654	ENSG00000197694	SPTAN1	ENSSSCG00000016698	ENSG00000005073	HOXA11	ENSSSCG00000005641	DNM1	ENSG00000106976
ENSSSCG00000030932	protein_coding	ENSSSCG00000012088	protein_coding	ENSSSCG00000004337	protein_coding		ENSSSCG00000005656		protein_coding	ENSSSCG00000016701	HOXA7	protein_coding	ENSSSCG00000005654	SPTAN1	protein_coding		ENSSSCG00000005656			ENSSSCG00000016701	ENSG00000122592	HOXA7	ENSSSCG00000005654	SPTAN1	ENSG00000197694
ENSSSCG00000004009	protein_coding	ENSSSCG00000028846	protein_coding	ENSSSCG00000005839	protein_coding		ENSSSCG00000005657	PKN3	protein_coding	ENSSSCG00000016703	HOXA5	protein_coding	ENSSSCG00000005656		protein_coding		ENSSSCG00000005657	ENSG00000160447	PKN3	ENSSSCG00000016703	ENSG00000106004	HOXA5	ENSSSCG00000005656
ENSSSCG00000030155	protein_coding	ENSSSCG00000023041	protein_coding	ENSSSCG00000005833	protein_coding		ENSSSCG00000005660	TBC1D13	protein_coding	ENSSSCG00000017125	FOXK2	protein_coding	ENSSSCG00000005657	PKN3	protein_coding		ENSSSCG00000005660	ENSG00000107021	TBC1D13	ENSSSCG00000017125	ENSG00000141568	FOXK2	ENSSSCG00000005657	PKN3	ENSG00000160447
ENSSSCG00000021963	protein_coding	ENSSSCG00000011257	protein_coding	ENSSSCG00000024392	protein_coding		ENSSSCG00000005661	ENDOG	protein_coding	ENSSSCG00000017126	NARF	protein_coding	ENSSSCG00000005660	TBC1D13	protein_coding		ENSSSCG00000005661	ENSG00000167136	ENDOG	ENSSSCG00000017126	ENSG00000141562	NARF	ENSSSCG00000005660	TBC1D13	ENSG00000107021
ENSSSCG00000005834	protein_coding	ENSSSCG00000011258	protein_coding	ENSSSCG00000004213	protein_coding		ENSSSCG00000005664	LRRC8A	protein_coding	ENSSSCG00000017131	FN3K	protein_coding	ENSSSCG00000005661	ENDOG	protein_coding		ENSSSCG00000005664	ENSG00000136802	LRRC8A	ENSSSCG00000017131	ENSG00000167363	FN3K	ENSSSCG00000005661	ENDOG	ENSG00000167136
ENSSSCG00000005835	protein_coding	ENSSSCG00000010762	protein_coding	ENSSSCG00000030932	protein_coding		ENSSSCG00000005665	PHYHD1	protein_coding	ENSSSCG00000017134	FN3KRP	protein_coding	ENSSSCG00000005664	LRRC8A	protein_coding		ENSSSCG00000005665	ENSG00000175287	PHYHD1	ENSSSCG00000017134	ENSG00000141560	FN3KRP	ENSSSCG00000005664	LRRC8A	ENSG00000136802
ENSSSCG00000005836	protein_coding	ENSSSCG00000015689	protein_coding	ENSSSCG00000004009	protein_coding		ENSSSCG00000005667	NUP188	protein_coding	ENSSSCG00000017136	TBCD	protein_coding	ENSSSCG00000005665	PHYHD1	protein_coding		ENSSSCG00000005667	ENSG00000095319	NUP188	ENSSSCG00000017136	ENSG00000141556	TBCD	ENSSSCG00000005665	PHYHD1	ENSG00000175287
ENSSSCG00000004214	protein_coding	ENSSSCG00000016222	protein_coding	ENSSSCG00000030155	protein_coding		ENSSSCG00000005669	MIGA2	protein_coding	ENSSSCG00000017137	METRNL	protein_coding	ENSSSCG00000005667	NUP188	protein_coding		ENSSSCG00000005669	ENSG00000148343	MIGA2	ENSSSCG00000017137	ENSG00000176845	METRNL	ENSSSCG00000005667	NUP188	ENSG00000095319
ENSSSCG00000004215	protein_coding	ENSSSCG00000016223	protein_coding	ENSSSCG00000021963	protein_coding		ENSSSCG00000005672	PTPA	protein_coding	ENSSSCG00000017191	SRP68	protein_coding	ENSSSCG00000005669	MIGA2	protein_coding		ENSSSCG00000005672	ENSG00000119383	PTPA	ENSSSCG00000017191	ENSG00000167881	SRP68	ENSSSCG00000005669	MIGA2	ENSG00000148343
ENSSSCG00000004216	protein_coding	ENSSSCG00000028999	protein_coding	ENSSSCG00000005834	protein_coding		ENSSSCG00000005678	NTMT1	protein_coding	ENSSSCG00000017192		protein_coding	ENSSSCG00000005672	PTPA	protein_coding		ENSSSCG00000005678	ENSG00000148335	NTMT1	ENSSSCG00000017192	ENSG00000167880	EVPL	ENSSSCG00000005672	PTPA	ENSG00000119383
ENSSSCG00000025112	protein_coding	ENSSSCG00000024777	protein_coding	ENSSSCG00000005835	protein_coding		ENSSSCG00000005680	PRRX2	protein_coding	ENSSSCG00000017421	ACLY	protein_coding	ENSSSCG00000005678	NTMT1	protein_coding		ENSSSCG00000005680	ENSG00000167157	PRRX2	ENSSSCG00000017192	ENSG00000214860	EVPLL	ENSSSCG00000005678	NTMT1	ENSG00000148335
ENSSSCG00000005842	protein_coding	ENSSSCG00000016402	protein_coding	ENSSSCG00000005836	protein_coding		ENSSSCG00000005683	TOR1B	protein_coding	ENSSSCG00000017422	FKBP10	protein_coding	ENSSSCG00000005680	PRRX2	protein_coding		ENSSSCG00000005683	ENSG00000136816	TOR1B	ENSSSCG00000017421	ENSG00000131473	ACLY	ENSSSCG00000005680	PRRX2	ENSG00000167157
ENSSSCG00000005830	protein_coding	ENSSSCG00000017108	protein_coding	ENSSSCG00000004214	protein_coding		ENSSSCG00000005702	FUBP3	protein_coding	ENSSSCG00000017430	EIF1	protein_coding	ENSSSCG00000005683	TOR1B	protein_coding		ENSSSCG00000005702	ENSG00000107164	FUBP3	ENSSSCG00000017422	ENSG00000141756	FKBP10	ENSSSCG00000005683	TOR1B	ENSG00000136816
ENSSSCG00000004008	protein_coding	ENSSSCG00000025403	protein_coding	ENSSSCG00000004215	protein_coding		ENSSSCG00000005703	PRDM12	protein_coding	ENSSSCG00000017433		protein_coding	ENSSSCG00000005702	FUBP3	protein_coding		ENSSSCG00000005703	ENSG00000130711	PRDM12	ENSSSCG00000017430	ENSG00000173812	EIF1	ENSSSCG00000005702	FUBP3	ENSG00000107164
ENSSSCG00000004354	protein_coding	ENSSSCG00000023851	protein_coding	ENSSSCG00000004216	protein_coding		ENSSSCG00000005704	EXOSC2	protein_coding	ENSSSCG00000018210	ssc-mir-126	miRNA	ENSSSCG00000005703	PRDM12	protein_coding		ENSSSCG00000005704	ENSG00000130713	EXOSC2	ENSSSCG00000017433			ENSSSCG00000005703	PRDM12	ENSG00000130711
ENSSSCG00000024589	protein_coding	ENSSSCG00000020727	protein_coding	ENSSSCG00000025112	protein_coding		ENSSSCG00000005706	ABL1	protein_coding	ENSSSCG00000018620		snoRNA	ENSSSCG00000005704	EXOSC2	protein_coding		ENSSSCG00000005706	ENSG00000097007	ABL1	ENSSSCG00000018210	ENSG00000199161	MIR126	ENSSSCG00000005704	EXOSC2	ENSG00000130713
ENSSSCG00000021300	protein_coding	ENSSSCG00000007047	protein_coding	ENSSSCG00000005842	protein_coding		ENSSSCG00000005710	LAMC3	protein_coding	ENSSSCG00000018712	ssc-mir-339-1	miRNA	ENSSSCG00000005706	ABL1	protein_coding		ENSSSCG00000005710	ENSG00000050555	LAMC3	ENSSSCG00000018620	ENSG00000212461		ENSSSCG00000005706	ABL1	ENSG00000097007
ENSSSCG00000029152	protein_coding	ENSSSCG00000007048	protein_coding	ENSSSCG00000005830	protein_coding		ENSSSCG00000005711	NUP214	protein_coding	ENSSSCG00000019061	ssc-mir-95	miRNA	ENSSSCG00000005710	LAMC3	protein_coding		ENSSSCG00000005711	ENSG00000126883	NUP214	ENSSSCG00000018620	ENSG00000212589		ENSSSCG00000005710	LAMC3	ENSG00000050555
ENSSSCG00000004361	protein_coding	ENSSSCG00000027934	protein_coding	ENSSSCG00000004008	protein_coding		ENSSSCG00000005713	PLPP7	protein_coding	ENSSSCG00000020173		scaRNA	ENSSSCG00000005711	NUP214	protein_coding		ENSSSCG00000005713	ENSG00000160539	PLPP7	ENSSSCG00000018620	ENSG00000281808		ENSSSCG00000005711	NUP214	ENSG00000126883
ENSSSCG00000004120	protein_coding	ENSSSCG00000027287	protein_coding	ENSSSCG00000005852	protein_coding		ENSSSCG00000005715	PRRC2B	protein_coding	ENSSSCG00000021204	HOXA10	protein_coding	ENSSSCG00000005713	PLPP7	protein_coding		ENSSSCG00000005715	ENSG00000288701	PRRC2B	ENSSSCG00000018712	ENSG00000199023	MIR339	ENSSSCG00000005713	PLPP7	ENSG00000160539
ENSSSCG00000004224	protein_coding	ENSSSCG00000024717	pseudogene	ENSSSCG00000004354	protein_coding		ENSSSCG00000005716	POMT1	protein_coding	ENSSSCG00000021910	GAST	protein_coding	ENSSSCG00000005715	PRRC2B	protein_coding		ENSSSCG00000005716	ENSG00000130714	POMT1	ENSSSCG00000019061			ENSSSCG00000005715	PRRC2B	ENSG00000288701
ENSSSCG00000004121	protein_coding	ENSSSCG00000029666	protein_coding	ENSSSCG00000005855	protein_coding		ENSSSCG00000005751	COL5A1	protein_coding	ENSSSCG00000021941		protein_coding	ENSSSCG00000005716	POMT1	protein_coding		ENSSSCG00000005751	ENSG00000130635	COL5A1	ENSSSCG00000020173	ENSG00000249784	SCARNA22	ENSSSCG00000005716	POMT1	ENSG00000130714
ENSSSCG00000021794	protein_coding	ENSSSCG00000016698	protein_coding	ENSSSCG00000005844	protein_coding		ENSSSCG00000005756		protein_coding	ENSSSCG00000021963	LCN8	protein_coding	ENSSSCG00000005751	COL5A1	protein_coding		ENSSSCG00000005756			ENSSSCG00000021204	ENSG00000253293	HOXA10	ENSSSCG00000005751	COL5A1	ENSG00000130635
ENSSSCG00000004122	protein_coding	ENSSSCG00000021204	protein_coding	ENSSSCG00000005848	protein_coding		ENSSSCG00000005759	MRPS2	protein_coding	ENSSSCG00000022553	TNRC18	protein_coding	ENSSSCG00000005756		protein_coding		ENSSSCG00000005759	ENSG00000122140	MRPS2	ENSSSCG00000021910	ENSG00000184502	GAST	ENSSSCG00000005756
ENSSSCG00000004197	pseudogene	ENSSSCG00000016700	protein_coding	ENSSSCG00000024589	protein_coding		ENSSSCG00000005761	PPP1R26	protein_coding	ENSSSCG00000023041	PCBP3	protein_coding	ENSSSCG00000005759	MRPS2	protein_coding		ENSSSCG00000005761	ENSG00000196422	PPP1R26	ENSSSCG00000021941	ENSG00000166529	ZSCAN21	ENSSSCG00000005759	MRPS2	ENSG00000122140
ENSSSCG00000004885	protein_coding	ENSSSCG00000016701	protein_coding	ENSSSCG00000021300	protein_coding		ENSSSCG00000005762	KCNT1	protein_coding	ENSSSCG00000023352		protein_coding	ENSSSCG00000005761	PPP1R26	protein_coding		ENSSSCG00000005762	ENSG00000107147	KCNT1	ENSSSCG00000021963	ENSG00000204001	LCN8	ENSSSCG00000005761	PPP1R26	ENSG00000196422
ENSSSCG00000027112	protein_coding	ENSSSCG00000016702	protein_coding	ENSSSCG00000029152	protein_coding		ENSSSCG00000005828	EGFL7	protein_coding	ENSSSCG00000023647	WNT8A	protein_coding	ENSSSCG00000005762	KCNT1	protein_coding		ENSSSCG00000005828	ENSG00000172889	EGFL7	ENSSSCG00000022553	ENSG00000182095	TNRC18	ENSSSCG00000005762	KCNT1	ENSG00000107147
ENSSSCG00000004014	protein_coding	ENSSSCG00000016703	protein_coding	ENSSSCG00000004361	protein_coding		ENSSSCG00000005830		protein_coding	ENSSSCG00000024018	SLC16A3	protein_coding	ENSSSCG00000005790		protein_coding		ENSSSCG00000005830			ENSSSCG00000023041	ENSG00000183570	PCBP3	ENSSSCG00000005790	OR4A47	ENSG00000237388
ENSSSCG00000004017	protein_coding	ENSSSCG00000026322	miRNA	ENSSSCG00000004120	protein_coding		ENSSSCG00000005834		protein_coding	ENSSSCG00000024040		protein_coding	ENSSSCG00000005828	EGFL7	protein_coding		ENSSSCG00000005834			ENSSSCG00000023352			ENSSSCG00000005828	EGFL7	ENSG00000172889
ENSSSCG00000004475	protein_coding	ENSSSCG00000021605	protein_coding	ENSSSCG00000004224	protein_coding		ENSSSCG00000005835	LCN6	protein_coding	ENSSSCG00000024235	NPLOC4	protein_coding	ENSSSCG00000005830		protein_coding		ENSSSCG00000005835	ENSG00000267206	LCN6	ENSSSCG00000023647	ENSG00000061492	WNT8A	ENSSSCG00000005830
ENSSSCG00000004477	protein_coding	ENSSSCG00000014465	protein_coding	ENSSSCG00000004121	protein_coding		ENSSSCG00000005836	LCN10	protein_coding	ENSSSCG00000024497	HTR3A	protein_coding	ENSSSCG00000005834		protein_coding		ENSSSCG00000005836	ENSG00000187922	LCN10	ENSSSCG00000024018	ENSG00000141526	SLC16A3	ENSSSCG00000005834
ENSSSCG00000004253	protein_coding	ENSSSCG00000014474	protein_coding	ENSSSCG00000021794	protein_coding		ENSSSCG00000005839	FBXW5	protein_coding	ENSSSCG00000024693	MRPL17	protein_coding	ENSSSCG00000005835	LCN6	protein_coding		ENSSSCG00000005839	ENSG00000159069	FBXW5	ENSSSCG00000024040			ENSSSCG00000005835	LCN6	ENSG00000267206
ENSSSCG00000028780	protein_coding	ENSSSCG00000014475	protein_coding	ENSSSCG00000004122	protein_coding		ENSSSCG00000005842	TMEM141	protein_coding	ENSSSCG00000024777	HDAC4	protein_coding	ENSSSCG00000005836	LCN10	protein_coding		ENSSSCG00000005842	ENSG00000244187	TMEM141	ENSSSCG00000024235	ENSG00000182446	NPLOC4	ENSSSCG00000005836	LCN10	ENSG00000187922
ENSSSCG00000026978	protein_coding	ENSSSCG00000014476	protein_coding	ENSSSCG00000005858	protein_coding		ENSSSCG00000009281		protein_coding	ENSSSCG00000024912	WDR5	protein_coding	ENSSSCG00000005839	FBXW5	protein_coding		ENSSSCG00000009281	ENSG00000102683	SGCG	ENSSSCG00000024497	ENSG00000166736	HTR3A	ENSSSCG00000005839	FBXW5	ENSG00000159069
ENSSSCG00000004259	protein_coding	ENSSSCG00000027633	protein_coding	ENSSSCG00000005860	protein_coding		ENSSSCG00000009364	FREM2	protein_coding	ENSSSCG00000025099	U6	snRNA	ENSSSCG00000005842	TMEM141	protein_coding		ENSSSCG00000009364	ENSG00000150893	FREM2	ENSSSCG00000024693	ENSG00000158042	MRPL17	ENSSSCG00000005842	TMEM141	ENSG00000244187
ENSSSCG00000004260	protein_coding	ENSSSCG00000024147	protein_coding	ENSSSCG00000004197	pseudogene		ENSSSCG00000009412	LCP1	protein_coding	ENSSSCG00000025116	TONSL	protein_coding	ENSSSCG00000005844	NRARP	protein_coding		ENSSSCG00000009412	ENSG00000136167	LCP1	ENSSSCG00000024777	ENSG00000068024	HDAC4	ENSSSCG00000005844	NRARP	ENSG00000198435
ENSSSCG00000004261	protein_coding	ENSSSCG00000029871	protein_coding	ENSSSCG00000004885	protein_coding		ENSSSCG00000009413	CPB2	protein_coding	ENSSSCG00000025294	AIRE	protein_coding	ENSSSCG00000005848	FAM166A	protein_coding		ENSSSCG00000009413	ENSG00000080618	CPB2	ENSSSCG00000024912	ENSG00000196363	WDR5	ENSSSCG00000005848	FAM166A	ENSG00000188163
ENSSSCG00000004263	protein_coding	ENSSSCG00000024040	protein_coding	ENSSSCG00000026287	pseudogene		ENSSSCG00000009414	ZC3H13	protein_coding	ENSSSCG00000025403		protein_coding	ENSSSCG00000005852	ENTPD8	protein_coding		ENSSSCG00000009414	ENSG00000123200	ZC3H13	ENSSSCG00000025099	ENSG00000206819	RNU6-260P	ENSSSCG00000005852	ENTPD8	ENSG00000188833
ENSSSCG00000023834	protein_coding	ENSSSCG00000020815	protein_coding	ENSSSCG00000027112	protein_coding		ENSSSCG00000009446	PCDH17	protein_coding	ENSSSCG00000025525	GATD3	protein_coding	ENSSSCG00000005855	EXD3	protein_coding		ENSSSCG00000009446	ENSG00000118946	PCDH17	ENSSSCG00000025116	ENSG00000160949	TONSL	ENSSSCG00000005855	EXD3	ENSG00000187609
ENSSSCG00000029872	protein_coding	ENSSSCG00000025019	protein_coding	ENSSSCG00000004014	protein_coding		ENSSSCG00000009488	SLITRK5	protein_coding	ENSSSCG00000025736	RECQL4	protein_coding	ENSSSCG00000005858	RNF208	protein_coding		ENSSSCG00000009488	ENSG00000165300	SLITRK5	ENSSSCG00000025294	ENSG00000160224	AIRE	ENSSSCG00000005858	RNF208	ENSG00000212864
ENSSSCG00000004270	protein_coding	ENSSSCG00000029373	protein_coding	ENSSSCG00000004017	protein_coding		ENSSSCG00000009545	COL4A2	protein_coding	ENSSSCG00000026287		protein_coding	ENSSSCG00000009281		protein_coding		ENSSSCG00000009545	ENSG00000134871	COL4A2	ENSSSCG00000025403			ENSSSCG00000009281	SGCG	ENSG00000102683
ENSSSCG00000004155	protein_coding	ENSSSCG00000014545	protein_coding	ENSSSCG00000004475	protein_coding		ENSSSCG00000009551	ARHGEF7	protein_coding	ENSSSCG00000026422	GPER1	protein_coding	ENSSSCG00000009364	FREM2	protein_coding		ENSSSCG00000009551	ENSG00000102606	ARHGEF7	ENSSSCG00000025525	ENSG00000160221	GATD3	ENSSSCG00000009364	FREM2	ENSG00000150893
ENSSSCG00000004156	protein_coding	ENSSSCG00000025563	protein_coding	ENSSSCG00000004477	protein_coding		ENSSSCG00000009553	TUBGCP3	protein_coding	ENSSSCG00000026450	U6	snRNA	ENSSSCG00000009412	LCP1	protein_coding		ENSSSCG00000009553	ENSG00000126216	TUBGCP3	ENSSSCG00000025736	ENSG00000160957	RECQL4	ENSSSCG00000009412	LCP1	ENSG00000136167
ENSSSCG00000004158	protein_coding	ENSSSCG00000014552	protein_coding	ENSSSCG00000004253	protein_coding		ENSSSCG00000009554	GRTP1	protein_coding	ENSSSCG00000027076	ZFTRAF1	protein_coding	ENSSSCG00000009413	CPB2	protein_coding		ENSSSCG00000009554	ENSG00000139835	GRTP1	ENSSSCG00000026287	ENSG00000171481	OR1L3	ENSSSCG00000009413	CPB2	ENSG00000080618
ENSSSCG00000029213	protein_coding	ENSSSCG00000014551	protein_coding	ENSSSCG00000028780	protein_coding		ENSSSCG00000009557	PCID2	protein_coding	ENSSSCG00000027287	PEDS1	protein_coding	ENSSSCG00000009414	ZC3H13	protein_coding		ENSSSCG00000009557	ENSG00000126226	PCID2	ENSSSCG00000026422	ENSG00000164850	GPER1	ENSSSCG00000009414	ZC3H13	ENSG00000123200
ENSSSCG00000004027	protein_coding	ENSSSCG00000021366	protein_coding	ENSSSCG00000026978	protein_coding		ENSSSCG00000009560	TFDP1	protein_coding	ENSSSCG00000027566		protein_coding	ENSSSCG00000009446	PCDH17	protein_coding		ENSSSCG00000009560	ENSG00000198176	TFDP1	ENSSSCG00000026450	ENSG00000222667	RNU6-394P	ENSSSCG00000009446	PCDH17	ENSG00000118946
ENSSSCG00000004157	protein_coding	ENSSSCG00000013192	protein_coding	ENSSSCG00000004259	protein_coding		ENSSSCG00000009562	GRK1	protein_coding	ENSSSCG00000027620	U2	snRNA	ENSSSCG00000009488	SLITRK5	protein_coding		ENSSSCG00000009562	ENSG00000185974	GRK1	ENSSSCG00000027076	ENSG00000187954	CYHR1	ENSSSCG00000009488	SLITRK5	ENSG00000165300
ENSSSCG00000004273	protein_coding	ENSSSCG00000013193	protein_coding	ENSSSCG00000004260	protein_coding		ENSSSCG00000009563	TMCO3	protein_coding	ENSSSCG00000027732		protein_coding	ENSSSCG00000009496		protein_coding		ENSSSCG00000009563	ENSG00000150403	TMCO3	ENSSSCG00000027287	ENSG00000240849	PEDS1	ENSSSCG00000009496	ABCC4	ENSG00000125257
ENSSSCG00000004159	protein_coding	ENSSSCG00000013201	protein_coding	ENSSSCG00000004261	protein_coding		ENSSSCG00000009564	TMEM255B	protein_coding	ENSSSCG00000027768	SLC29A4	protein_coding	ENSSSCG00000009497		protein_coding		ENSSSCG00000009564	ENSG00000184497	TMEM255B	ENSSSCG00000027566			ENSSSCG00000009497	ABCC4	ENSG00000125257
ENSSSCG00000004028	protein_coding	ENSSSCG00000013197	protein_coding	ENSSSCG00000004263	protein_coding		ENSSSCG00000009566	C13orf46	protein_coding	ENSSSCG00000027874		protein_coding	ENSSSCG00000009498		protein_coding		ENSSSCG00000009566	ENSG00000283199	C13orf46	ENSSSCG00000027620			ENSSSCG00000009498	ABCC4	ENSG00000125257
ENSSSCG00000026041	protein_coding	ENSSSCG00000024728	protein_coding	ENSSSCG00000023834	protein_coding		ENSSSCG00000009567	RASA3	protein_coding	ENSSSCG00000028182	CDK17	protein_coding	ENSSSCG00000009545	COL4A2	protein_coding		ENSSSCG00000009567	ENSG00000185989	RASA3	ENSSSCG00000027732	ENSG00000239590	OR1J4	ENSSSCG00000009545	COL4A2	ENSG00000134871
ENSSSCG00000023544	protein_coding	ENSSSCG00000014530	protein_coding	ENSSSCG00000029872	protein_coding		ENSSSCG00000009570	MPHOSPH8	protein_coding	ENSSSCG00000028197	PFKL	protein_coding	ENSSSCG00000009551	ARHGEF7	protein_coding		ENSSSCG00000009570	ENSG00000196199	MPHOSPH8	ENSSSCG00000027768	ENSG00000164638	SLC29A4	ENSSSCG00000009551	ARHGEF7	ENSG00000102606
ENSSSCG00000031001	protein_coding	ENSSSCG00000023647	protein_coding	ENSSSCG00000004270	protein_coding		ENSSSCG00000010809	BRINP3	protein_coding	ENSSSCG00000028355	ACTG1	protein_coding	ENSSSCG00000009553	TUBGCP3	protein_coding		ENSSSCG00000010809	ENSG00000162670	BRINP3	ENSSSCG00000027874			ENSSSCG00000009553	TUBGCP3	ENSG00000126216
ENSSSCG00000004165	protein_coding	ENSSSCG00000014532	protein_coding	ENSSSCG00000004155	protein_coding		ENSSSCG00000010900	DENND1B	protein_coding	ENSSSCG00000028571	SLX9	protein_coding	ENSSSCG00000009554	GRTP1	protein_coding		ENSSSCG00000010900	ENSG00000213047	DENND1B	ENSSSCG00000028182	ENSG00000059758	CDK17	ENSSSCG00000009554	GRTP1	ENSG00000139835
ENSSSCG00000004032	protein_coding	ENSSSCG00000023620	protein_coding	ENSSSCG00000004156	protein_coding		ENSSSCG00000010903	LHX9	protein_coding	ENSSSCG00000029196	DIP2B	protein_coding	ENSSSCG00000009557	PCID2	protein_coding		ENSSSCG00000010903	ENSG00000143355	LHX9	ENSSSCG00000028197	ENSG00000141959	PFKL	ENSSSCG00000009557	PCID2	ENSG00000126226
ENSSSCG00000005225	protein_coding	ENSSSCG00000014535	protein_coding	ENSSSCG00000004158	protein_coding		ENSSSCG00000010904	NEK7	protein_coding	ENSSSCG00000029616	FAAP100	protein_coding	ENSSSCG00000009560	TFDP1	protein_coding		ENSSSCG00000010904	ENSG00000151414	NEK7	ENSSSCG00000028355	ENSG00000184009	ACTG1	ENSSSCG00000009560	TFDP1	ENSG00000198176
ENSSSCG00000024190	protein_coding	ENSSSCG00000022752	protein_coding	ENSSSCG00000029213	protein_coding		ENSSSCG00000010928	KDM5B	protein_coding	ENSSSCG00000029627	PWP2	protein_coding	ENSSSCG00000009562	GRK1	protein_coding		ENSSSCG00000010928	ENSG00000117139	KDM5B	ENSSSCG00000028571	ENSG00000160256	SLX9	ENSSSCG00000009562	GRK1	ENSG00000185974
ENSSSCG00000005227	protein_coding	ENSSSCG00000026299	protein_coding	ENSSSCG00000004027	protein_coding		ENSSSCG00000010937	HSD17B3	protein_coding	ENSSSCG00000029871		protein_coding	ENSSSCG00000009563	TMCO3	protein_coding		ENSSSCG00000010937	ENSG00000130948	HSD17B3	ENSSSCG00000029196	ENSG00000066084	DIP2B	ENSSSCG00000009563	TMCO3	ENSG00000150403
ENSSSCG00000004166	protein_coding	ENSSSCG00000025884	protein_coding	ENSSSCG00000004157	protein_coding		ENSSSCG00000011025	ZEB1	protein_coding				ENSSSCG00000009564	TMEM255B	protein_coding		ENSSSCG00000011025	ENSG00000148516	ZEB1	ENSSSCG00000029616	ENSG00000185504	FAAP100	ENSSSCG00000009564	TMEM255B	ENSG00000184497
ENSSSCG00000004169	protein_coding	ENSSSCG00000014516	protein_coding	ENSSSCG00000004273	protein_coding		ENSSSCG00000011033	VIM	protein_coding				ENSSSCG00000009566	C13orf46	protein_coding		ENSSSCG00000011033	ENSG00000026025	VIM	ENSSSCG00000029627	ENSG00000241945	PWP2	ENSSSCG00000009566	C13orf46	ENSG00000283199
ENSSSCG00000028115	protein_coding	ENSSSCG00000014509	protein_coding	ENSSSCG00000004159	protein_coding		ENSSSCG00000011036	STAM	protein_coding				ENSSSCG00000009567	RASA3	protein_coding		ENSSSCG00000011036	ENSG00000136738	STAM	ENSSSCG00000029871			ENSSSCG00000009567	RASA3	ENSG00000185989
ENSSSCG00000004291	protein_coding	ENSSSCG00000027945	pseudogene	ENSSSCG00000004028	protein_coding		ENSSSCG00000011037	TMEM236	protein_coding				ENSSSCG00000009570	MPHOSPH8	protein_coding		ENSSSCG00000011037	ENSG00000148483	TMEM236				ENSSSCG00000009570	MPHOSPH8	ENSG00000196199
ENSSSCG00000004180	protein_coding	ENSSSCG00000013194	protein_coding	ENSSSCG00000026041	protein_coding		ENSSSCG00000011038	MRC1	protein_coding				ENSSSCG00000010809	BRINP3	protein_coding		ENSSSCG00000011038	ENSG00000260314	MRC1				ENSSSCG00000010809	BRINP3	ENSG00000162670
ENSSSCG00000004181	protein_coding	ENSSSCG00000013195	protein_coding	ENSSSCG00000023544	protein_coding		ENSSSCG00000011039	SLC39A12	protein_coding				ENSSSCG00000010861	COQ8A	protein_coding		ENSSSCG00000011039	ENSG00000148482	SLC39A12				ENSSSCG00000010861	COQ8A	ENSG00000163050
ENSSSCG00000004182	protein_coding	ENSSSCG00000030297	protein_coding	ENSSSCG00000031001	protein_coding		ENSSSCG00000011087	SKIDA1	protein_coding				ENSSSCG00000010900	DENND1B	protein_coding		ENSSSCG00000011087	ENSG00000180592	SKIDA1				ENSSSCG00000010900	DENND1B	ENSG00000213047
ENSSSCG00000004183	protein_coding	ENSSSCG00000013190	protein_coding	ENSSSCG00000004165	protein_coding		ENSSSCG00000011090	NEBL	protein_coding				ENSSSCG00000010903	LHX9	protein_coding		ENSSSCG00000011090	ENSG00000078114	NEBL				ENSSSCG00000010903	LHX9	ENSG00000143355
ENSSSCG00000004184	protein_coding	ENSSSCG00000007606	protein_coding	ENSSSCG00000004032	protein_coding		ENSSSCG00000011639	SRPRB	protein_coding				ENSSSCG00000010904	NEK7	protein_coding		ENSSSCG00000011639	ENSG00000144867	SRPRB				ENSSSCG00000010904	NEK7	ENSG00000151414
ENSSSCG00000004185	protein_coding	ENSSSCG00000007545	protein_coding	ENSSSCG00000005225	protein_coding		ENSSSCG00000011641	SLCO2A1	protein_coding				ENSSSCG00000010928	KDM5B	protein_coding		ENSSSCG00000011641	ENSG00000174640	SLCO2A1				ENSSSCG00000010928	KDM5B	ENSG00000117139
ENSSSCG00000004186	protein_coding	ENSSSCG00000007548	protein_coding	ENSSSCG00000024190	protein_coding		ENSSSCG00000011720	MBNL1	protein_coding				ENSSSCG00000010937	HSD17B3	protein_coding		ENSSSCG00000011720	ENSG00000152601	MBNL1				ENSSSCG00000010937	HSD17B3	ENSG00000130948
ENSSSCG00000027456	protein_coding	ENSSSCG00000007546	protein_coding	ENSSSCG00000005227	protein_coding		ENSSSCG00000011959	ABI3BP	protein_coding				ENSSSCG00000011025	ZEB1	protein_coding		ENSSSCG00000011959	ENSG00000154175	ABI3BP				ENSSSCG00000011025	ZEB1	ENSG00000148516
ENSSSCG00000004187	protein_coding	ENSSSCG00000007550	protein_coding	ENSSSCG00000004166	protein_coding		ENSSSCG00000011996	POU1F1	protein_coding				ENSSSCG00000011033	VIM	protein_coding		ENSSSCG00000011996	ENSG00000064835	POU1F1				ENSSSCG00000011033	VIM	ENSG00000026025
ENSSSCG00000004304	protein_coding	ENSSSCG00000007551	protein_coding	ENSSSCG00000004169	protein_coding		ENSSSCG00000012000	GBE1	protein_coding				ENSSSCG00000011036	STAM	protein_coding		ENSSSCG00000012000	ENSG00000114480	GBE1				ENSSSCG00000011036	STAM	ENSG00000136738
ENSSSCG00000004190	protein_coding	ENSSSCG00000007552	protein_coding	ENSSSCG00000028115	protein_coding		ENSSSCG00000012001	ROBO1	protein_coding				ENSSSCG00000011037	TMEM236	protein_coding		ENSSSCG00000012001	ENSG00000169855	ROBO1				ENSSSCG00000011037	TMEM236	ENSG00000148483
ENSSSCG00000004191	protein_coding	ENSSSCG00000026422	protein_coding	ENSSSCG00000004291	protein_coding		ENSSSCG00000012006		protein_coding				ENSSSCG00000011038	MRC1	protein_coding		ENSSSCG00000012006						ENSSSCG00000011038	MRC1	ENSG00000260314
ENSSSCG00000004303	protein_coding	ENSSSCG00000007555	protein_coding	ENSSSCG00000004180	protein_coding		ENSSSCG00000012029	BACH1	protein_coding				ENSSSCG00000011039	SLC39A12	protein_coding		ENSSSCG00000012029	ENSG00000156273	BACH1				ENSSSCG00000011039	SLC39A12	ENSG00000148482
ENSSSCG00000005604	protein_coding	ENSSSCG00000008671	protein_coding	ENSSSCG00000004181	protein_coding		ENSSSCG00000017125	FOXK2	protein_coding				ENSSSCG00000011087	SKIDA1	protein_coding		ENSSSCG00000017125	ENSG00000141568	FOXK2				ENSSSCG00000011087	SKIDA1	ENSG00000180592
ENSSSCG00000027126	protein_coding	ENSSSCG00000007636	pseudogene	ENSSSCG00000004182	protein_coding		ENSSSCG00000017126	NARF	protein_coding				ENSSSCG00000011090	NEBL	protein_coding		ENSSSCG00000017126	ENSG00000141562	NARF				ENSSSCG00000011090	NEBL	ENSG00000078114
ENSSSCG00000004071	protein_coding	ENSSSCG00000007559	protein_coding	ENSSSCG00000004183	protein_coding		ENSSSCG00000017128	HEXD	protein_coding				ENSSSCG00000017125	FOXK2	protein_coding		ENSSSCG00000017128	ENSG00000169660	HEXD				ENSSSCG00000017125	FOXK2	ENSG00000141568
ENSSSCG00000023740	protein_coding	ENSSSCG00000025051	protein_coding	ENSSSCG00000004184	protein_coding		ENSSSCG00000017131	FN3K	protein_coding				ENSSSCG00000017126	NARF	protein_coding		ENSSSCG00000017131	ENSG00000167363	FN3K				ENSSSCG00000017126	NARF	ENSG00000141562
ENSSSCG00000023773	protein_coding	ENSSSCG00000024547	protein_coding	ENSSSCG00000004185	protein_coding		ENSSSCG00000017134	FN3KRP	protein_coding				ENSSSCG00000017128	HEXD	protein_coding		ENSSSCG00000017134	ENSG00000141560	FN3KRP				ENSSSCG00000017128	HEXD	ENSG00000169660
ENSSSCG00000025154	protein_coding	ENSSSCG00000024923	protein_coding	ENSSSCG00000023988	protein_coding		ENSSSCG00000017136	TBCD	protein_coding				ENSSSCG00000017131	FN3K	protein_coding		ENSSSCG00000017136	ENSG00000141556	TBCD				ENSSSCG00000017131	FN3K	ENSG00000167363
ENSSSCG00000029065	protein_coding	ENSSSCG00000023055	protein_coding	ENSSSCG00000005871	protein_coding		ENSSSCG00000017137	METRNL	protein_coding				ENSSSCG00000017134	FN3KRP	protein_coding		ENSSSCG00000017137	ENSG00000176845	METRNL				ENSSSCG00000017134	FN3KRP	ENSG00000141560
ENSSSCG00000005617	protein_coding	ENSSSCG00000030382	protein_coding	ENSSSCG00000027732	protein_coding		ENSSSCG00000017141	AATK	protein_coding				ENSSSCG00000017136	TBCD	protein_coding		ENSSSCG00000017141	ENSG00000181409	AATK				ENSSSCG00000017136	TBCD	ENSG00000141556
ENSSSCG00000005618	protein_coding	ENSSSCG00000007637	protein_coding	ENSSSCG00000029564	protein_coding		ENSSSCG00000017143	CEP131	protein_coding				ENSSSCG00000017137	METRNL	protein_coding		ENSSSCG00000017143	ENSG00000141577	CEP131				ENSSSCG00000017137	METRNL	ENSG00000176845
ENSSSCG00000024597	protein_coding	ENSSSCG00000023410	protein_coding	ENSSSCG00000022433	protein_coding		ENSSSCG00000017144	NPTX1	protein_coding				ENSSSCG00000017141	AATK	protein_coding		ENSSSCG00000017144	ENSG00000171246	NPTX1				ENSSSCG00000017141	AATK	ENSG00000181409
ENSSSCG00000005616	protein_coding	ENSSSCG00000007642	protein_coding	ENSSSCG00000004186	protein_coding		ENSSSCG00000017152	SGSH	protein_coding				ENSSSCG00000017143	CEP131	protein_coding		ENSSSCG00000017152	ENSG00000181523	SGSH				ENSSSCG00000017143	CEP131	ENSG00000141577
ENSSSCG00000005654	protein_coding	ENSSSCG00000007643	protein_coding	ENSSSCG00000027456	protein_coding		ENSSSCG00000017155	EIF4A3	protein_coding				ENSSSCG00000017144	NPTX1	protein_coding		ENSSSCG00000017155	ENSG00000141543	EIF4A3				ENSSSCG00000017144	NPTX1	ENSG00000171246
ENSSSCG00000005656	protein_coding	ENSSSCG00000022327	protein_coding	ENSSSCG00000004187	protein_coding		ENSSSCG00000017159		protein_coding				ENSSSCG00000017152	SGSH	protein_coding		ENSSSCG00000017159	ENSG00000167291	TBC1D16				ENSSSCG00000017152	SGSH	ENSG00000181523
ENSSSCG00000005657	protein_coding	ENSSSCG00000007631	protein_coding	ENSSSCG00000004304	protein_coding		ENSSSCG00000017160	CBX4	protein_coding				ENSSSCG00000017155	EIF4A3	protein_coding		ENSSSCG00000017160	ENSG00000141582	CBX4				ENSSSCG00000017155	EIF4A3	ENSG00000141543
ENSSSCG00000005660	protein_coding	ENSSSCG00000021941	protein_coding	ENSSSCG00000004190	protein_coding		ENSSSCG00000017164		protein_coding				ENSSSCG00000017159		protein_coding		ENSSSCG00000017164	ENSG00000035862	TIMP2				ENSSSCG00000017159	TBC1D16	ENSG00000167291
ENSSSCG00000005661	protein_coding	ENSSSCG00000007580	protein_coding	ENSSSCG00000024099	protein_coding		ENSSSCG00000017181		protein_coding				ENSSSCG00000017160	CBX4	protein_coding		ENSSSCG00000017181	ENSG00000161544	CYGB				ENSSSCG00000017160	CBX4	ENSG00000141582
ENSSSCG00000005664	protein_coding	ENSSSCG00000027768	protein_coding	ENSSSCG00000004191	protein_coding		ENSSSCG00000017184	PRPSAP1	protein_coding				ENSSSCG00000017164		protein_coding		ENSSSCG00000017184	ENSG00000161542	PRPSAP1				ENSSSCG00000017164	TIMP2	ENSG00000035862
ENSSSCG00000005665	protein_coding	ENSSSCG00000022553	protein_coding	ENSSSCG00000004303	protein_coding		ENSSSCG00000017186	RNF157	protein_coding				ENSSSCG00000017181		protein_coding		ENSSSCG00000017186	ENSG00000141576	RNF157				ENSSSCG00000017181	CYGB	ENSG00000161544
ENSSSCG00000005667	protein_coding	ENSSSCG00000018712	miRNA	ENSSSCG00000005604	protein_coding		ENSSSCG00000017187	FOXJ1	protein_coding				ENSSSCG00000017184	PRPSAP1	protein_coding		ENSSSCG00000017187	ENSG00000129654	FOXJ1				ENSSSCG00000017184	PRPSAP1	ENSG00000161542
ENSSSCG00000018614	miRNA	ENSSSCG00000005894	protein_coding	ENSSSCG00000027126	protein_coding		ENSSSCG00000017190	EXOC7	protein_coding				ENSSSCG00000017186	RNF157	protein_coding		ENSSSCG00000017190	ENSG00000182473	EXOC7				ENSSSCG00000017186	RNF157	ENSG00000141576
ENSSSCG00000018825	snRNA	ENSSSCG00000005895	protein_coding	ENSSSCG00000004071	protein_coding		ENSSSCG00000017191	SRP68	protein_coding				ENSSSCG00000017187	FOXJ1	protein_coding		ENSSSCG00000017191	ENSG00000167881	SRP68				ENSSSCG00000017187	FOXJ1	ENSG00000129654
ENSSSCG00000019586	snoRNA	ENSSSCG00000005896	protein_coding	ENSSSCG00000023740	protein_coding		ENSSSCG00000017192		protein_coding				ENSSSCG00000017190	EXOC7	protein_coding		ENSSSCG00000017192	ENSG00000167880	EVPL				ENSSSCG00000017190	EXOC7	ENSG00000182473
ENSSSCG00000029718	snoRNA	ENSSSCG00000025736	protein_coding	ENSSSCG00000023773	protein_coding		ENSSSCG00000017199	TRIM47	protein_coding				ENSSSCG00000017191	SRP68	protein_coding		ENSSSCG00000017192	ENSG00000214860	EVPLL				ENSSSCG00000017191	SRP68	ENSG00000167881
ENSSSCG00000018210	miRNA	ENSSSCG00000005902	protein_coding	ENSSSCG00000025154	protein_coding		ENSSSCG00000017200	UNC13D	protein_coding				ENSSSCG00000017192		protein_coding		ENSSSCG00000017199	ENSG00000132481	TRIM47				ENSSSCG00000017192	EVPL	ENSG00000167880
ENSSSCG00000019430	miRNA	ENSSSCG00000027076	protein_coding	ENSSSCG00000029065	protein_coding		ENSSSCG00000017258	FAM20A	protein_coding				ENSSSCG00000017199	TRIM47	protein_coding		ENSSSCG00000017200	ENSG00000092929	UNC13D				ENSSSCG00000017192	EVPLL	ENSG00000214860
ENSSSCG00000021613	snRNA	ENSSSCG00000025116	protein_coding	ENSSSCG00000005617	protein_coding		ENSSSCG00000017271	CACNG1	protein_coding				ENSSSCG00000017200	UNC13D	protein_coding		ENSSSCG00000017258	ENSG00000108950	FAM20A				ENSSSCG00000017199	TRIM47	ENSG00000132481
ENSSSCG00000025129	snRNA	ENSSSCG00000005904	protein_coding	ENSSSCG00000005618	protein_coding		ENSSSCG00000017274	PITPNC1	protein_coding				ENSSSCG00000017258	FAM20A	protein_coding		ENSSSCG00000017271	ENSG00000108878	CACNG1				ENSSSCG00000017200	UNC13D	ENSG00000092929
ENSSSCG00000029565	miRNA	ENSSSCG00000006956	protein_coding	ENSSSCG00000024597	protein_coding		ENSSSCG00000017308	CDC27	protein_coding				ENSSSCG00000017271	CACNG1	protein_coding		ENSSSCG00000017274	ENSG00000154217	PITPNC1				ENSSSCG00000017258	FAM20A	ENSG00000108950
ENSSSCG00000030144	miRNA	ENSSSCG00000006954	protein_coding	ENSSSCG00000005616	protein_coding		ENSSSCG00000017310	KANSL1	protein_coding				ENSSSCG00000017274	PITPNC1	protein_coding		ENSSSCG00000017308	ENSG00000004897	CDC27				ENSSSCG00000017271	CACNG1	ENSG00000108878
ENSSSCG00000019778	snRNA	ENSSSCG00000006948	protein_coding	ENSSSCG00000005641	protein_coding		ENSSSCG00000017316	NSF	protein_coding				ENSSSCG00000017308	CDC27	protein_coding		ENSSSCG00000017310	ENSG00000120071	KANSL1				ENSSSCG00000017274	PITPNC1	ENSG00000154217
ENSSSCG00000019885	snoRNA	ENSSSCG00000006957	protein_coding	ENSSSCG00000005654	protein_coding		ENSSSCG00000017321	LYZL6	protein_coding				ENSSSCG00000017310	KANSL1	protein_coding		ENSSSCG00000017316	ENSG00000073969	NSF				ENSSSCG00000017308	CDC27	ENSG00000004897
ENSSSCG00000027485	snRNA	ENSSSCG00000006961	protein_coding	ENSSSCG00000005656	protein_coding		ENSSSCG00000017324		protein_coding				ENSSSCG00000017316	NSF	protein_coding		ENSSSCG00000017321	ENSG00000275722	LYZL6				ENSSSCG00000017310	KANSL1	ENSG00000120071
ENSSSCG00000019507	miRNA	ENSSSCG00000006958	protein_coding	ENSSSCG00000005657	protein_coding		ENSSSCG00000017325	PLEKHM1	protein_coding				ENSSSCG00000017321	LYZL6	protein_coding		ENSSSCG00000017324	ENSG00000176681	LRRC37A				ENSSSCG00000017316	NSF	ENSG00000073969
ENSSSCG00000019986	rRNA	ENSSSCG00000005928	protein_coding	ENSSSCG00000005660	protein_coding		ENSSSCG00000017328	ARHGAP27	protein_coding				ENSSSCG00000017324		protein_coding		ENSSSCG00000017324	ENSG00000176809	LRRC37A3				ENSSSCG00000017321	LYZL6	ENSG00000275722
ENSSSCG00000019021	miRNA	ENSSSCG00000000862	protein_coding	ENSSSCG00000005661	protein_coding		ENSSSCG00000017330	MAP3K14	protein_coding				ENSSSCG00000017325	PLEKHM1	protein_coding		ENSSSCG00000017324	ENSG00000185158	LRRC37B				ENSSSCG00000017324	LRRC37A	ENSG00000176681
ENSSSCG00000024138	snRNA	ENSSSCG00000029196	protein_coding	ENSSSCG00000005664	protein_coding		ENSSSCG00000017331		protein_coding				ENSSSCG00000017328	ARHGAP27	protein_coding		ENSSSCG00000017324	ENSG00000238083	LRRC37A2				ENSSSCG00000017324	LRRC37A3	ENSG00000176809
ENSSSCG00000026369	snRNA	ENSSSCG00000000890	protein_coding	ENSSSCG00000005665	protein_coding		ENSSSCG00000017338	PLCD3	protein_coding				ENSSSCG00000017330	MAP3K14	protein_coding		ENSSSCG00000017325	ENSG00000225190	PLEKHM1				ENSSSCG00000017324	LRRC37B	ENSG00000185158
ENSSSCG00000018620	snoRNA	ENSSSCG00000028182	protein_coding	ENSSSCG00000005667	protein_coding		ENSSSCG00000017340	DCAKD	protein_coding				ENSSSCG00000017331		protein_coding		ENSSSCG00000017328	ENSG00000159314	ARHGAP27				ENSSSCG00000017324	LRRC37A2	ENSG00000238083
ENSSSCG00000021682	snoRNA	ENSSSCG00000026523	misc_RNA	ENSSSCG00000018614	miRNA		ENSSSCG00000017342	KIF18B	protein_coding				ENSSSCG00000017338	PLCD3	protein_coding		ENSSSCG00000017330	ENSG00000006062	MAP3K14				ENSSSCG00000017325	PLEKHM1	ENSG00000225190
ENSSSCG00000021691	snRNA	ENSSSCG00000027620	snRNA	ENSSSCG00000018825	snRNA		ENSSSCG00000017343	GFAP	protein_coding				ENSSSCG00000017340	DCAKD	protein_coding		ENSSSCG00000017331	ENSG00000184361	SPATA32				ENSSSCG00000017328	ARHGAP27	ENSG00000159314
ENSSSCG00000019126	snRNA	ENSSSCG00000002824	protein_coding	ENSSSCG00000019586	snoRNA		ENSSSCG00000017346	EFTUD2	protein_coding				ENSSSCG00000017342	KIF18B	protein_coding		ENSSSCG00000017338	ENSG00000161714	PLCD3				ENSSSCG00000017330	MAP3K14	ENSG00000006062
ENSSSCG00000020379	snRNA	ENSSSCG00000002825	protein_coding	ENSSSCG00000029718	snoRNA		ENSSSCG00000017351	MEIOC	protein_coding				ENSSSCG00000017343	GFAP	protein_coding		ENSSSCG00000017340	ENSG00000172992	DCAKD				ENSSSCG00000017331	SPATA32	ENSG00000184361
ENSSSCG00000010928	protein_coding	ENSSSCG00000002662	protein_coding	ENSSSCG00000018210	miRNA		ENSSSCG00000017577		protein_coding				ENSSSCG00000017346	EFTUD2	protein_coding		ENSSSCG00000017342	ENSG00000186185	KIF18B				ENSSSCG00000017338	PLCD3	ENSG00000161714
ENSSSCG00000010934	protein_coding	ENSSSCG00000002663	protein_coding	ENSSSCG00000019430	miRNA		ENSSSCG00000017599	KIF2B	protein_coding				ENSSSCG00000017351	MEIOC	protein_coding		ENSSSCG00000017343	ENSG00000131095	GFAP				ENSSSCG00000017340	DCAKD	ENSG00000172992
ENSSSCG00000010935	protein_coding	ENSSSCG00000002292	protein_coding	ENSSSCG00000021613	snRNA		ENSSSCG00000017601	TOM1L1	protein_coding				ENSSSCG00000017421	ACLY	protein_coding		ENSSSCG00000017346	ENSG00000108883	EFTUD2				ENSSSCG00000017342	KIF18B	ENSG00000186185
ENSSSCG00000010937	protein_coding	ENSSSCG00000002554	protein_coding	ENSSSCG00000025129	snRNA		ENSSSCG00000017635	MKS1	protein_coding				ENSSSCG00000017422	FKBP10	protein_coding		ENSSSCG00000017351	ENSG00000180336	MEIOC				ENSSSCG00000017343	GFAP	ENSG00000131095
ENSSSCG00000028111	protein_coding	ENSSSCG00000028667	protein_coding	ENSSSCG00000029565	miRNA		ENSSSCG00000017637	MPO	protein_coding				ENSSSCG00000017430	EIF1	protein_coding		ENSSSCG00000017577	ENSG00000176681	LRRC37A				ENSSSCG00000017346	EFTUD2	ENSG00000108883
ENSSSCG00000028981	protein_coding	ENSSSCG00000029320	protein_coding	ENSSSCG00000030144	miRNA		ENSSSCG00000017638	TSPOAP1	protein_coding				ENSSSCG00000017433		protein_coding		ENSSSCG00000017577	ENSG00000176809	LRRC37A3				ENSSSCG00000017351	MEIOC	ENSG00000180336
ENSSSCG00000024704	protein_coding	ENSSSCG00000002563	protein_coding	ENSSSCG00000019778	snRNA		ENSSSCG00000017640	RNF43	protein_coding				ENSSSCG00000017577		protein_coding		ENSSSCG00000017577	ENSG00000185158	LRRC37B				ENSSSCG00000017421	ACLY	ENSG00000131473
ENSSSCG00000010809	protein_coding	ENSSSCG00000022702	protein_coding	ENSSSCG00000019885	snoRNA		ENSSSCG00000017641	HSF5	protein_coding				ENSSSCG00000017599	KIF2B	protein_coding		ENSSSCG00000017577	ENSG00000238083	LRRC37A2				ENSSSCG00000017422	FKBP10	ENSG00000141756
ENSSSCG00000011033	protein_coding	ENSSSCG00000002552	protein_coding	ENSSSCG00000027485	snRNA		ENSSSCG00000017668	VMP1	protein_coding				ENSSSCG00000017601	TOM1L1	protein_coding		ENSSSCG00000017599	ENSG00000141200	KIF2B				ENSSSCG00000017430	EIF1	ENSG00000173812
ENSSSCG00000030093	pseudogene	ENSSSCG00000030254	protein_coding	ENSSSCG00000019507	miRNA		ENSSSCG00000017670	RPS6KB1	protein_coding				ENSSSCG00000017635	MKS1	protein_coding		ENSSSCG00000017601	ENSG00000141198	TOM1L1				ENSSSCG00000017433
ENSSSCG00000029019	pseudogene	ENSSSCG00000002558	protein_coding	ENSSSCG00000019986	rRNA		ENSSSCG00000017671	RNFT1	protein_coding				ENSSSCG00000017637	MPO	protein_coding		ENSSSCG00000017635	ENSG00000011143	MKS1				ENSSSCG00000017577	LRRC37A	ENSG00000176681
ENSSSCG00000011037	protein_coding	ENSSSCG00000021120	protein_coding	ENSSSCG00000019021	miRNA		ENSSSCG00000017673	INTS2	protein_coding				ENSSSCG00000017638	TSPOAP1	protein_coding		ENSSSCG00000017637	ENSG00000005381	MPO				ENSSSCG00000017577	LRRC37A3	ENSG00000176809
ENSSSCG00000011038	protein_coding	ENSSSCG00000029164	protein_coding	ENSSSCG00000024138	snRNA		ENSSSCG00000017682	MYO19	protein_coding				ENSSSCG00000017640	RNF43	protein_coding		ENSSSCG00000017638	ENSG00000005379	TSPOAP1				ENSSSCG00000017577	LRRC37B	ENSG00000185158
ENSSSCG00000030639	protein_coding	ENSSSCG00000002172	protein_coding	ENSSSCG00000026369	snRNA		ENSSSCG00000017688	GGNBP2	protein_coding				ENSSSCG00000017641	HSF5	protein_coding		ENSSSCG00000017640	ENSG00000108375	RNF43				ENSSSCG00000017577	LRRC37A2	ENSG00000238083
ENSSSCG00000023008	protein_coding	ENSSSCG00000002173	protein_coding	ENSSSCG00000018620	snoRNA		ENSSSCG00000017749	EVI2A	protein_coding				ENSSSCG00000017668	VMP1	protein_coding		ENSSSCG00000017641	ENSG00000176160	HSF5				ENSSSCG00000017599	KIF2B	ENSG00000141200
ENSSSCG00000011039	protein_coding	ENSSSCG00000002175	protein_coding	ENSSSCG00000021682	snoRNA		ENSSSCG00000017750	EVI2B	protein_coding				ENSSSCG00000017670	RPS6KB1	protein_coding		ENSSSCG00000017668	ENSG00000062716	VMP1				ENSSSCG00000017601	TOM1L1	ENSG00000141198
ENSSSCG00000011025	protein_coding	ENSSSCG00000008678	protein_coding	ENSSSCG00000021691	snRNA		ENSSSCG00000017751	OMG	protein_coding				ENSSSCG00000017671	RNFT1	protein_coding		ENSSSCG00000017670	ENSG00000108443	RPS6KB1				ENSSSCG00000017635	MKS1	ENSG00000011143
ENSSSCG00000022143	protein_coding	ENSSSCG00000008682	protein_coding	ENSSSCG00000019126	snRNA		ENSSSCG00000017753	KSR1	protein_coding				ENSSSCG00000017673	INTS2	protein_coding		ENSSSCG00000017671	ENSG00000189050	RNFT1				ENSSSCG00000017637	MPO	ENSG00000005381
ENSSSCG00000029535	protein_coding	ENSSSCG00000008683	protein_coding	ENSSSCG00000020379	snRNA		ENSSSCG00000017754		protein_coding				ENSSSCG00000017682	MYO19	protein_coding		ENSSSCG00000017673	ENSG00000108506	INTS2				ENSSSCG00000017638	TSPOAP1	ENSG00000005379
ENSSSCG00000022045	protein_coding	ENSSSCG00000008721	protein_coding	ENSSSCG00000010928	protein_coding		ENSSSCG00000017762	FOXN1	protein_coding				ENSSSCG00000017688	GGNBP2	protein_coding		ENSSSCG00000017682	ENSG00000278259	MYO19				ENSSSCG00000017640	RNF43	ENSG00000108375
ENSSSCG00000027616	protein_coding	ENSSSCG00000008724	protein_coding	ENSSSCG00000010934	protein_coding		ENSSSCG00000017766	NEK8	protein_coding				ENSSSCG00000017749	EVI2A	protein_coding		ENSSSCG00000017688	ENSG00000278311	GGNBP2				ENSSSCG00000017641	HSF5	ENSG00000176160
ENSSSCG00000023200	protein_coding	ENSSSCG00000025991	protein_coding	ENSSSCG00000010935	protein_coding		ENSSSCG00000017768		protein_coding				ENSSSCG00000017750	EVI2B	protein_coding		ENSSSCG00000017749	ENSG00000126860	EVI2A				ENSSSCG00000017668	VMP1	ENSG00000062716
ENSSSCG00000028835	protein_coding	ENSSSCG00000019061	miRNA	ENSSSCG00000010937	protein_coding		ENSSSCG00000017773	SUPT6H	protein_coding				ENSSSCG00000017751	OMG	protein_coding		ENSSSCG00000017750	ENSG00000185862	EVI2B				ENSSSCG00000017670	RPS6KB1	ENSG00000108443
ENSSSCG00000026001	protein_coding	ENSSSCG00000020173	snoRNA	ENSSSCG00000028111	protein_coding		ENSSSCG00000017777	FLOT2	protein_coding				ENSSSCG00000017753	KSR1	protein_coding		ENSSSCG00000017751	ENSG00000126861	OMG				ENSSSCG00000017671	RNFT1	ENSG00000189050
ENSSSCG00000011036	protein_coding	ENSSSCG00000015053	protein_coding	ENSSSCG00000028981	protein_coding		ENSSSCG00000017778	DHRS13	protein_coding				ENSSSCG00000017754		protein_coding		ENSSSCG00000017753	ENSG00000141068	KSR1				ENSSSCG00000017673	INTS2	ENSG00000108506
ENSSSCG00000011087	protein_coding	ENSSSCG00000024497	protein_coding	ENSSSCG00000024704	protein_coding		ENSSSCG00000017779	PHF12	protein_coding				ENSSSCG00000017762	FOXN1	protein_coding		ENSSSCG00000017754	ENSG00000168961	LGALS9				ENSSSCG00000017682	MYO19	ENSG00000278259
ENSSSCG00000011090	protein_coding	ENSSSCG00000022497	protein_coding	ENSSSCG00000010809	protein_coding		ENSSSCG00000017783	MYO18A	protein_coding				ENSSSCG00000017766	NEK8	protein_coding		ENSSSCG00000017754	ENSG00000170298	LGALS9B				ENSSSCG00000017688	GGNBP2	ENSG00000278311
ENSSSCG00000021897	protein_coding	ENSSSCG00000029361	protein_coding	ENSSSCG00000011175	protein_coding		ENSSSCG00000017788	TP53I13	protein_coding				ENSSSCG00000017768		protein_coding		ENSSSCG00000017754	ENSG00000171916	LGALS9C				ENSSSCG00000017749	EVI2A	ENSG00000126860
ENSSSCG00000010900	protein_coding	ENSSSCG00000014710	protein_coding	ENSSSCG00000020648	protein_coding		ENSSSCG00000017790	TAOK1	protein_coding				ENSSSCG00000017773	SUPT6H	protein_coding		ENSSSCG00000017762	ENSG00000109101	FOXN1				ENSSSCG00000017750	EVI2B	ENSG00000185862
ENSSSCG00000010902	protein_coding	ENSSSCG00000030230	protein_coding	ENSSSCG00000011033	protein_coding		ENSSSCG00000017793	ANKRD13B	protein_coding				ENSSSCG00000017777	FLOT2	protein_coding		ENSSSCG00000017766	ENSG00000160602	NEK8				ENSSSCG00000017751	OMG	ENSG00000126861
ENSSSCG00000010903	protein_coding	ENSSSCG00000014998	protein_coding	ENSSSCG00000030093	pseudogene		ENSSSCG00000017796	BLMH	protein_coding				ENSSSCG00000017778	DHRS13	protein_coding		ENSSSCG00000017768						ENSSSCG00000017753	KSR1	ENSG00000141068
ENSSSCG00000010904	protein_coding	ENSSSCG00000026049	protein_coding	ENSSSCG00000029019	pseudogene		ENSSSCG00000017799	CPD	protein_coding				ENSSSCG00000017779	PHF12	protein_coding		ENSSSCG00000017773	ENSG00000109111	SUPT6H				ENSSSCG00000017754	LGALS9	ENSG00000168961
ENSSSCG00000026497	snRNA	ENSSSCG00000015002	protein_coding	ENSSSCG00000011037	protein_coding		ENSSSCG00000017809	GEMIN4	protein_coding				ENSSSCG00000017783	MYO18A	protein_coding		ENSSSCG00000017777	ENSG00000132589	FLOT2				ENSSSCG00000017754	LGALS9B	ENSG00000170298
ENSSSCG00000019486	miRNA	ENSSSCG00000014618	protein_coding	ENSSSCG00000011038	protein_coding		ENSSSCG00000017811		protein_coding				ENSSSCG00000017788	TP53I13	protein_coding		ENSSSCG00000017778	ENSG00000167536	DHRS13				ENSSSCG00000017754	LGALS9C	ENSG00000171916
ENSSSCG00000020605	snRNA	ENSSSCG00000024693	protein_coding	ENSSSCG00000030639	protein_coding		ENSSSCG00000017812	VPS53	protein_coding				ENSSSCG00000017790	TAOK1	protein_coding		ENSSSCG00000017779	ENSG00000109118	PHF12				ENSSSCG00000017762	FOXN1	ENSG00000109101
ENSSSCG00000019938	snRNA	ENSSSCG00000015598	protein_coding	ENSSSCG00000023008	protein_coding		ENSSSCG00000017814		protein_coding				ENSSSCG00000017793	ANKRD13B	protein_coding		ENSSSCG00000017783	ENSG00000196535	MYO18A				ENSSSCG00000017766	NEK8	ENSG00000160602
ENSSSCG00000027462	snRNA	ENSSSCG00000027566	protein_coding	ENSSSCG00000011039	protein_coding		ENSSSCG00000018210	ssc-mir-126	miRNA				ENSSSCG00000017796	BLMH	protein_coding		ENSSSCG00000017788	ENSG00000167543	TP53I13				ENSSSCG00000017768
ENSSSCG00000018504	misc_RNA	ENSSSCG00000027874	protein_coding	ENSSSCG00000010861	protein_coding		ENSSSCG00000018387	U6	snRNA				ENSSSCG00000017799	CPD	protein_coding		ENSSSCG00000017790	ENSG00000160551	TAOK1				ENSSSCG00000017773	SUPT6H	ENSG00000109111
ENSSSCG00000019468	rRNA	ENSSSCG00000022374	protein_coding	ENSSSCG00000011025	protein_coding		ENSSSCG00000018504	Y_RNA	Y_RNA				ENSSSCG00000017809	GEMIN4	protein_coding		ENSSSCG00000017793	ENSG00000198720	ANKRD13B				ENSSSCG00000017777	FLOT2	ENSG00000132589
ENSSSCG00000022255	miRNA	ENSSSCG00000023352	protein_coding	ENSSSCG00000022143	protein_coding		ENSSSCG00000018555	ssc-mir-21	miRNA				ENSSSCG00000017811		protein_coding		ENSSSCG00000017796	ENSG00000108578	BLMH				ENSSSCG00000017778	DHRS13	ENSG00000167536
ENSSSCG00000009446	protein_coding	ENSSSCG00000014716	protein_coding	ENSSSCG00000029535	protein_coding		ENSSSCG00000018617	ssc-mir-17	miRNA				ENSSSCG00000017812	VPS53	protein_coding		ENSSSCG00000017799	ENSG00000108582	CPD				ENSSSCG00000017779	PHF12	ENSG00000109118
ENSSSCG00000020937	protein_coding	ENSSSCG00000014708	protein_coding	ENSSSCG00000022045	protein_coding		ENSSSCG00000018620		snoRNA				ENSSSCG00000017814		protein_coding		ENSSSCG00000017809	ENSG00000179409	GEMIN4				ENSSSCG00000017783	MYO18A	ENSG00000196535
ENSSSCG00000021485	protein_coding	ENSSSCG00000025099	snRNA	ENSSSCG00000027616	protein_coding		ENSSSCG00000018681		miRNA				ENSSSCG00000018210	ssc-mir-126	miRNA		ENSSSCG00000017811	ENSG00000172115	CYCS				ENSSSCG00000017788	TP53I13	ENSG00000167543
ENSSSCG00000025120	protein_coding	ENSSSCG00000026450	snRNA	ENSSSCG00000023200	protein_coding		ENSSSCG00000018822	U6	snRNA				ENSSSCG00000018387	U6	snRNA		ENSSSCG00000017812	ENSG00000141252	VPS53				ENSSSCG00000017790	TAOK1	ENSG00000160551
ENSSSCG00000009461	protein_coding			ENSSSCG00000028835	protein_coding		ENSSSCG00000018825	U1	snRNA				ENSSSCG00000018504	Y_RNA	Y_RNA		ENSSSCG00000017814	ENSG00000187624	C17orf97				ENSSSCG00000017793	ANKRD13B	ENSG00000198720
ENSSSCG00000009414	protein_coding			ENSSSCG00000026001	protein_coding		ENSSSCG00000018920	MIR454	miRNA				ENSSSCG00000018555	ssc-mir-21	miRNA		ENSSSCG00000018210	ENSG00000199161	MIR126				ENSSSCG00000017796	BLMH	ENSG00000108578
ENSSSCG00000009554	protein_coding			ENSSSCG00000011036	protein_coding		ENSSSCG00000019048	U6	snRNA				ENSSSCG00000018617	ssc-mir-17	miRNA		ENSSSCG00000018387	ENSG00000200389	RNU6-509P				ENSSSCG00000017799	CPD	ENSG00000108582
ENSSSCG00000009566	protein_coding			ENSSSCG00000011087	protein_coding		ENSSSCG00000019126	U6	snRNA				ENSSSCG00000018620		snoRNA		ENSSSCG00000018504						ENSSSCG00000017809	GEMIN4	ENSG00000179409
ENSSSCG00000023633	protein_coding			ENSSSCG00000011090	protein_coding		ENSSSCG00000019138	MIR142	miRNA				ENSSSCG00000018681		miRNA		ENSSSCG00000018555	ENSG00000284190	MIR21				ENSSSCG00000017811	CYCS	ENSG00000172115
ENSSSCG00000009570	protein_coding			ENSSSCG00000021897	protein_coding		ENSSSCG00000019207	U6	snRNA				ENSSSCG00000018822	U6	snRNA		ENSSSCG00000018617	ENSG00000284536	MIR17				ENSSSCG00000017812	VPS53	ENSG00000141252
ENSSSCG00000009557	protein_coding			ENSSSCG00000010900	protein_coding		ENSSSCG00000019354	ssc-mir-451	miRNA				ENSSSCG00000018825	U1	snRNA		ENSSSCG00000018620	ENSG00000212461					ENSSSCG00000017814	C17orf97	ENSG00000187624
ENSSSCG00000009364	protein_coding			ENSSSCG00000010902	protein_coding		ENSSSCG00000019393	ssc-mir-144	miRNA				ENSSSCG00000018920	MIR454	miRNA		ENSSSCG00000018620	ENSG00000212589					ENSSSCG00000018210	MIR126	ENSG00000199161
ENSSSCG00000009488	protein_coding			ENSSSCG00000010903	protein_coding		ENSSSCG00000019535	ssc-mir-18a	miRNA				ENSSSCG00000019048	U6	snRNA		ENSSSCG00000018620	ENSG00000281808					ENSSSCG00000018387	RNU6-509P	ENSG00000200389
ENSSSCG00000009545	protein_coding			ENSSSCG00000010904	protein_coding		ENSSSCG00000019565	SNORA70	snoRNA				ENSSSCG00000019126	U6	snRNA		ENSSSCG00000018681						ENSSSCG00000018504
ENSSSCG00000009574	protein_coding			ENSSSCG00000026497	snRNA		ENSSSCG00000019778	U6	snRNA				ENSSSCG00000019138	MIR142	miRNA		ENSSSCG00000018822						ENSSSCG00000018555	MIR21	ENSG00000284190
ENSSSCG00000023218	protein_coding			ENSSSCG00000019486	miRNA		ENSSSCG00000019783	SNORD42	snoRNA				ENSSSCG00000019207	U6	snRNA		ENSSSCG00000018825						ENSSSCG00000018617	MIR17	ENSG00000284536
ENSSSCG00000024103	protein_coding			ENSSSCG00000020605	snRNA		ENSSSCG00000019883	MIR20A	miRNA				ENSSSCG00000019354	ssc-mir-451	miRNA		ENSSSCG00000018920	ENSG00000211514	MIR454				ENSSSCG00000018620		ENSG00000212461
ENSSSCG00000009281	protein_coding			ENSSSCG00000019938	snRNA		ENSSSCG00000019885	SNORD127	snoRNA				ENSSSCG00000019393	ssc-mir-144	miRNA		ENSSSCG00000019048	ENSG00000207104	RNU6-434P				ENSSSCG00000018620		ENSG00000212589
ENSSSCG00000009563	protein_coding			ENSSSCG00000027462	snRNA		ENSSSCG00000019897	ssc-mir-19a	miRNA				ENSSSCG00000019535	ssc-mir-18a	miRNA		ENSSSCG00000019048	ENSG00000212526	RNU6-466P				ENSSSCG00000018620		ENSG00000281808
ENSSSCG00000029502	protein_coding			ENSSSCG00000018504	misc_RNA		ENSSSCG00000019902		miRNA				ENSSSCG00000019565	SNORA70	snoRNA		ENSSSCG00000019126	ENSG00000207260	RNU6-35P				ENSSSCG00000018681
ENSSSCG00000009560	protein_coding			ENSSSCG00000019468	rRNA		ENSSSCG00000020020	SNORD4A	snoRNA				ENSSSCG00000019778	U6	snRNA		ENSSSCG00000019138	ENSG00000284353	MIR142				ENSSSCG00000018822
ENSSSCG00000009551	protein_coding			ENSSSCG00000022255	miRNA		ENSSSCG00000020379	U6	snRNA				ENSSSCG00000019783	SNORD42	snoRNA		ENSSSCG00000019207	ENSG00000252117	RNU6-1108P				ENSSSCG00000018825
ENSSSCG00000009562	protein_coding			ENSSSCG00000009446	protein_coding		ENSSSCG00000020605	U6	snRNA				ENSSSCG00000019883	MIR20A	miRNA		ENSSSCG00000019207	ENSG00000252475	RNU6-1332P				ENSSSCG00000018920	MIR454	ENSG00000211514
ENSSSCG00000009564	protein_coding			ENSSSCG00000020937	protein_coding		ENSSSCG00000020634	U6	snRNA				ENSSSCG00000019885	SNORD127	snoRNA		ENSSSCG00000019354	ENSG00000284565	MIR451A				ENSSSCG00000019048	RNU6-434P	ENSG00000207104
ENSSSCG00000024763	protein_coding			ENSSSCG00000021485	protein_coding		ENSSSCG00000021040	SLC26A11	protein_coding				ENSSSCG00000019897	ssc-mir-19a	miRNA		ENSSSCG00000019393	ENSG00000283819	MIR144				ENSSSCG00000019048	RNU6-466P	ENSG00000212526
ENSSSCG00000024196	protein_coding			ENSSSCG00000025120	protein_coding		ENSSSCG00000021306	GJC1	protein_coding				ENSSSCG00000019902		miRNA		ENSSSCG00000019535	ENSG00000283815	MIR18A				ENSSSCG00000019126	RNU6-35P	ENSG00000207260
ENSSSCG00000027586	pseudogene			ENSSSCG00000009461	protein_coding		ENSSSCG00000021342	QRICH2	protein_coding				ENSSSCG00000020020	SNORD4A	snoRNA		ENSSSCG00000019565						ENSSSCG00000019138	MIR142	ENSG00000284353
ENSSSCG00000009553	protein_coding			ENSSSCG00000009414	protein_coding		ENSSSCG00000021384	BRIP1	protein_coding				ENSSSCG00000020379	U6	snRNA		ENSSSCG00000019778						ENSSSCG00000019207	RNU6-1108P	ENSG00000252117
ENSSSCG00000009567	protein_coding			ENSSSCG00000021301	protein_coding		ENSSSCG00000021526	SNORA70	snoRNA				ENSSSCG00000020605	U6	snRNA		ENSSSCG00000019783	ENSG00000238423	SNORD42B				ENSSSCG00000019207	RNU6-1332P	ENSG00000252475
ENSSSCG00000009412	protein_coding			ENSSSCG00000023598	protein_coding		ENSSSCG00000021672	WBP2	protein_coding				ENSSSCG00000020634	U6	snRNA		ENSSSCG00000019883	ENSG00000283762	MIR20A				ENSSSCG00000019354	MIR451A	ENSG00000284565
ENSSSCG00000009413	protein_coding			ENSSSCG00000009554	protein_coding		ENSSSCG00000021791	SENP7	protein_coding				ENSSSCG00000021040	SLC26A11	protein_coding		ENSSSCG00000019885	ENSG00000239043	SNORD127				ENSSSCG00000019393	MIR144	ENSG00000283819
ENSSSCG00000019883	miRNA			ENSSSCG00000009566	protein_coding		ENSSSCG00000021897	CRB1	protein_coding				ENSSSCG00000021306	GJC1	protein_coding		ENSSSCG00000019897	ENSG00000284204	MIR19A				ENSSSCG00000019535	MIR18A	ENSG00000283815
ENSSSCG00000019897	miRNA			ENSSSCG00000023633	protein_coding		ENSSSCG00000021963	LCN8	protein_coding				ENSSSCG00000021342	QRICH2	protein_coding		ENSSSCG00000019902						ENSSSCG00000019565
ENSSSCG00000018387	snRNA			ENSSSCG00000009570	protein_coding		ENSSSCG00000022045	PTCHD3	protein_coding				ENSSSCG00000021384	BRIP1	protein_coding		ENSSSCG00000020020	ENSG00000238578	SNORD4A				ENSSSCG00000019778
ENSSSCG00000019535	miRNA			ENSSSCG00000009557	protein_coding		ENSSSCG00000022105	SUCNR1	protein_coding				ENSSSCG00000021526	SNORA70	snoRNA		ENSSSCG00000020379						ENSSSCG00000019783	SNORD42B	ENSG00000238423
ENSSSCG00000019565	snoRNA			ENSSSCG00000009364	protein_coding		ENSSSCG00000022164		protein_coding				ENSSSCG00000021672	WBP2	protein_coding		ENSSSCG00000020605	ENSG00000200906	RNU6-854P				ENSSSCG00000019883	MIR20A	ENSG00000283762
ENSSSCG00000019902	miRNA			ENSSSCG00000009488	protein_coding		ENSSSCG00000022290	UMODL1	protein_coding				ENSSSCG00000021897	CRB1	protein_coding		ENSSSCG00000020605	ENSG00000206627	RNU6-969P				ENSSSCG00000019885	SNORD127	ENSG00000239043
ENSSSCG00000021526	snoRNA			ENSSSCG00000009545	protein_coding		ENSSSCG00000022317	SLC38A10	protein_coding				ENSSSCG00000021910	GAST	protein_coding		ENSSSCG00000020605	ENSG00000212546	RNU6-995P				ENSSSCG00000019897	MIR19A	ENSG00000284204
ENSSSCG00000018617	miRNA			ENSSSCG00000009574	protein_coding		ENSSSCG00000023186	CA4	protein_coding				ENSSSCG00000021963	LCN8	protein_coding		ENSSSCG00000020634	ENSG00000283412	U6				ENSSSCG00000019902
ENSSSCG00000018681	miRNA			ENSSSCG00000023218	protein_coding		ENSSSCG00000023333	FCN2	protein_coding				ENSSSCG00000022045	PTCHD3	protein_coding		ENSSSCG00000021040	ENSG00000181045	SLC26A11				ENSSSCG00000020020	SNORD4A	ENSG00000238578
ENSSSCG00000027663	protein_coding			ENSSSCG00000024103	protein_coding		ENSSSCG00000023362	RHBDF2	protein_coding				ENSSSCG00000022317	SLC38A10	protein_coding		ENSSSCG00000021306	ENSG00000182963	GJC1				ENSSSCG00000020379
ENSSSCG00000017757	protein_coding			ENSSSCG00000009281	protein_coding		ENSSSCG00000023582	GPR149	protein_coding				ENSSSCG00000023186	CA4	protein_coding		ENSSSCG00000021342	ENSG00000129646	QRICH2				ENSSSCG00000020605	RNU6-854P	ENSG00000200906
ENSSSCG00000024626	protein_coding			ENSSSCG00000009563	protein_coding		ENSSSCG00000023834	RSPH4A	protein_coding				ENSSSCG00000023333	FCN2	protein_coding		ENSSSCG00000021384	ENSG00000136492	BRIP1				ENSSSCG00000020605	RNU6-969P	ENSG00000206627
ENSSSCG00000025310	protein_coding			ENSSSCG00000029502	protein_coding		ENSSSCG00000023891	GRM7	protein_coding				ENSSSCG00000023362	RHBDF2	protein_coding		ENSSSCG00000021526						ENSSSCG00000020605	RNU6-995P	ENSG00000212546
ENSSSCG00000030358	protein_coding			ENSSSCG00000009560	protein_coding		ENSSSCG00000023992	CEP112	protein_coding				ENSSSCG00000023834	RSPH4A	protein_coding		ENSSSCG00000021672	ENSG00000132471	WBP2				ENSSSCG00000020634	U6	ENSG00000283412
ENSSSCG00000021719	protein_coding			ENSSSCG00000009551	protein_coding		ENSSSCG00000024018	SLC16A3	protein_coding				ENSSSCG00000023992	CEP112	protein_coding		ENSSSCG00000021791	ENSG00000138468	SENP7				ENSSSCG00000021040	SLC26A11	ENSG00000181045
ENSSSCG00000022921	protein_coding			ENSSSCG00000009498	protein_coding		ENSSSCG00000024103		protein_coding				ENSSSCG00000024018	SLC16A3	protein_coding		ENSSSCG00000021897	ENSG00000134376	CRB1				ENSSSCG00000021306	GJC1	ENSG00000182963
ENSSSCG00000017762	protein_coding			ENSSSCG00000009562	protein_coding		ENSSSCG00000024138	U6	snRNA				ENSSSCG00000024103		protein_coding		ENSSSCG00000021963	ENSG00000204001	LCN8				ENSSSCG00000021342	QRICH2	ENSG00000129646
ENSSSCG00000017258	protein_coding			ENSSSCG00000009564	protein_coding		ENSSSCG00000024205	ARHGEF26	protein_coding				ENSSSCG00000024138	U6	snRNA		ENSSSCG00000022045	ENSG00000182077	PTCHD3				ENSSSCG00000021384	BRIP1	ENSG00000136492
ENSSSCG00000023992	protein_coding			ENSSSCG00000024763	protein_coding		ENSSSCG00000024235	NPLOC4	protein_coding				ENSSSCG00000024235	NPLOC4	protein_coding		ENSSSCG00000022105	ENSG00000198829	SUCNR1				ENSSSCG00000021526
ENSSSCG00000017647	protein_coding			ENSSSCG00000024196	protein_coding		ENSSSCG00000024336	TMPRSS2	protein_coding				ENSSSCG00000024341	USP20	protein_coding		ENSSSCG00000022164	ENSG00000160207	HSF2BP				ENSSSCG00000021672	WBP2	ENSG00000132471
ENSSSCG00000025624	protein_coding			ENSSSCG00000027586	pseudogene		ENSSSCG00000024341	USP20	protein_coding				ENSSSCG00000024392	THEMIS	protein_coding		ENSSSCG00000022290	ENSG00000177398	UMODL1				ENSSSCG00000021897	CRB1	ENSG00000134376
ENSSSCG00000023102	protein_coding			ENSSSCG00000009496	protein_coding		ENSSSCG00000024392	THEMIS	protein_coding				ENSSSCG00000024626	TNFAIP1	protein_coding		ENSSSCG00000022317	ENSG00000157637	SLC38A10				ENSSSCG00000021910	GAST	ENSG00000184502
ENSSSCG00000017271	protein_coding			ENSSSCG00000026286	protein_coding		ENSSSCG00000024623	USP25	protein_coding				ENSSSCG00000024675		miRNA		ENSSSCG00000023186	ENSG00000167434	CA4				ENSSSCG00000021963	LCN8	ENSG00000204001
ENSSSCG00000017144	protein_coding			ENSSSCG00000009553	protein_coding		ENSSSCG00000024626	TNFAIP1	protein_coding				ENSSSCG00000024912	WDR5	protein_coding		ENSSSCG00000023333	ENSG00000160339	FCN2				ENSSSCG00000022045	PTCHD3	ENSG00000182077
ENSSSCG00000017274	protein_coding			ENSSSCG00000022549	protein_coding		ENSSSCG00000024675		miRNA				ENSSSCG00000025120	BORA	protein_coding		ENSSSCG00000023362	ENSG00000129667	RHBDF2				ENSSSCG00000022317	SLC38A10	ENSG00000157637
ENSSSCG00000017773	protein_coding			ENSSSCG00000026284	protein_coding		ENSSSCG00000025120	BORA	protein_coding				ENSSSCG00000026001	DNAJC1	protein_coding		ENSSSCG00000023582	ENSG00000174948	GPR149				ENSSSCG00000023186	CA4	ENSG00000167434
ENSSSCG00000017649	protein_coding			ENSSSCG00000009497	protein_coding		ENSSSCG00000025294	AIRE	protein_coding				ENSSSCG00000026041	MAP3K5	protein_coding		ENSSSCG00000023834	ENSG00000111834	RSPH4A				ENSSSCG00000023333	FCN2	ENSG00000160339
ENSSSCG00000017648	protein_coding			ENSSSCG00000009567	protein_coding		ENSSSCG00000025525	GATD3	protein_coding				ENSSSCG00000026287		protein_coding		ENSSSCG00000023891	ENSG00000196277	GRM7				ENSSSCG00000023362	RHBDF2	ENSG00000129667
ENSSSCG00000017666	protein_coding			ENSSSCG00000009412	protein_coding		ENSSSCG00000026001	DNAJC1	protein_coding				ENSSSCG00000026978	ROS1	protein_coding		ENSSSCG00000023992	ENSG00000154240	CEP112				ENSSSCG00000023834	RSPH4A	ENSG00000111834
ENSSSCG00000017152	protein_coding			ENSSSCG00000009413	protein_coding		ENSSSCG00000026041	MAP3K5	protein_coding				ENSSSCG00000027726	DLL1	protein_coding		ENSSSCG00000024018	ENSG00000141526	SLC16A3				ENSSSCG00000023992	CEP112	ENSG00000154240
ENSSSCG00000024662	protein_coding			ENSSSCG00000019883	miRNA		ENSSSCG00000026978	ROS1	protein_coding				ENSSSCG00000027732		protein_coding		ENSSSCG00000024103	ENSG00000153531	ADPRHL1				ENSSSCG00000024018	SLC16A3	ENSG00000141526
ENSSSCG00000030277	protein_coding			ENSSSCG00000019897	miRNA		ENSSSCG00000027726	DLL1	protein_coding				ENSSSCG00000027765	TOGARAM1	protein_coding		ENSSSCG00000024138	ENSG00000251908	RNU6-491P				ENSSSCG00000024103	ADPRHL1	ENSG00000153531
ENSSSCG00000017155	protein_coding			ENSSSCG00000018387	snRNA		ENSSSCG00000027745	ABCG1	protein_coding				ENSSSCG00000028115	ALDH8A1	protein_coding		ENSSSCG00000024138	ENSG00000252988	RNU6-111P				ENSSSCG00000024138	RNU6-491P	ENSG00000251908
ENSSSCG00000017668	protein_coding			ENSSSCG00000019535	miRNA		ENSSSCG00000027765	TOGARAM1	protein_coding				ENSSSCG00000028212	MIR301A	miRNA		ENSSSCG00000024205	ENSG00000114790	ARHGEF26				ENSSSCG00000024138	RNU6-111P	ENSG00000252988
ENSSSCG00000017793	protein_coding			ENSSSCG00000019565	snoRNA		ENSSSCG00000028115	ALDH8A1	protein_coding				ENSSSCG00000028355	ACTG1	protein_coding		ENSSSCG00000024235	ENSG00000182446	NPLOC4				ENSSSCG00000024235	NPLOC4	ENSG00000182446
ENSSSCG00000021384	protein_coding			ENSSSCG00000019902	miRNA		ENSSSCG00000028197	PFKL	protein_coding				ENSSSCG00000028593	TEPSIN	protein_coding		ENSSSCG00000024336	ENSG00000184012	TMPRSS2				ENSSSCG00000024341	USP20	ENSG00000136878
ENSSSCG00000021040	protein_coding			ENSSSCG00000021526	snoRNA		ENSSSCG00000028212	MIR301A	miRNA				ENSSSCG00000028720	NXN	protein_coding		ENSSSCG00000024341	ENSG00000136878	USP20				ENSSSCG00000024392	THEMIS	ENSG00000172673
ENSSSCG00000022843	protein_coding			ENSSSCG00000018617	miRNA		ENSSSCG00000028355	ACTG1	protein_coding				ENSSSCG00000028981	ZNF367	protein_coding		ENSSSCG00000024392	ENSG00000172673	THEMIS				ENSSSCG00000024626	TNFAIP1	ENSG00000109079
ENSSSCG00000017191	protein_coding			ENSSSCG00000018681	miRNA		ENSSSCG00000028593	TEPSIN	protein_coding				ENSSSCG00000028996	ALDH1A1	protein_coding		ENSSSCG00000024623	ENSG00000155313	USP25				ENSSSCG00000024675
ENSSSCG00000017768	protein_coding			ENSSSCG00000027663	protein_coding		ENSSSCG00000028720	NXN	protein_coding				ENSSSCG00000029003		protein_coding		ENSSSCG00000024626	ENSG00000109079	TNFAIP1				ENSSSCG00000024912	WDR5	ENSG00000196363
ENSSSCG00000017331	protein_coding			ENSSSCG00000017757	protein_coding		ENSSSCG00000028981	ZNF367	protein_coding				ENSSSCG00000029019		processed_pseudogene		ENSSSCG00000024675						ENSSSCG00000025120	BORA	ENSG00000136122
ENSSSCG00000017159	protein_coding			ENSSSCG00000024626	protein_coding		ENSSSCG00000028996	ALDH1A1	protein_coding				ENSSSCG00000029262	GOSR1	protein_coding		ENSSSCG00000025120	ENSG00000136122	BORA				ENSSSCG00000026001	DNAJC1	ENSG00000136770
ENSSSCG00000017332	protein_coding			ENSSSCG00000025310	protein_coding		ENSSSCG00000029003		protein_coding				ENSSSCG00000029502	NAXD	protein_coding		ENSSSCG00000025294	ENSG00000160224	AIRE				ENSSSCG00000026041	MAP3K5	ENSG00000197442
ENSSSCG00000017796	protein_coding			ENSSSCG00000030358	protein_coding		ENSSSCG00000029019		processed_pseudogene				ENSSSCG00000029616	FAAP100	protein_coding		ENSSSCG00000025525	ENSG00000160221	GATD3				ENSSSCG00000026287	OR1L3	ENSG00000171481
ENSSSCG00000017160	protein_coding			ENSSSCG00000021719	protein_coding		ENSSSCG00000029262	GOSR1	protein_coding				ENSSSCG00000029715	OLFM1	protein_coding		ENSSSCG00000026001	ENSG00000136770	DNAJC1				ENSSSCG00000026978	ROS1	ENSG00000047936
ENSSSCG00000017670	protein_coding			ENSSSCG00000022921	protein_coding		ENSSSCG00000029502	NAXD	protein_coding				ENSSSCG00000029901	UBE2O	protein_coding		ENSSSCG00000026041	ENSG00000197442	MAP3K5				ENSSSCG00000027726	DLL1	ENSG00000198719
ENSSSCG00000017192	protein_coding			ENSSSCG00000017762	protein_coding		ENSSSCG00000029511	UBASH3A	protein_coding				ENSSSCG00000030155	PHF10	protein_coding		ENSSSCG00000026978	ENSG00000047936	ROS1				ENSSSCG00000027732	OR1J4	ENSG00000239590
ENSSSCG00000017338	protein_coding			ENSSSCG00000017258	protein_coding		ENSSSCG00000029616	FAAP100	protein_coding				ENSSSCG00000030183	GOSR2	protein_coding		ENSSSCG00000027726	ENSG00000198719	DLL1				ENSSSCG00000027765	TOGARAM1	ENSG00000198718
ENSSSCG00000017161	protein_coding			ENSSSCG00000023992	protein_coding		ENSSSCG00000029627	PWP2	protein_coding				ENSSSCG00000030277	ENDOV	protein_coding		ENSSSCG00000027745	ENSG00000160179	ABCG1				ENSSSCG00000028115	ALDH8A1	ENSG00000118514
ENSSSCG00000017641	protein_coding			ENSSSCG00000017647	protein_coding		ENSSSCG00000029715	OLFM1	protein_coding				ENSSSCG00000030358		pseudogene		ENSSSCG00000027765	ENSG00000198718	TOGARAM1				ENSSSCG00000028212	MIR301A	ENSG00000207996
ENSSSCG00000017639	protein_coding			ENSSSCG00000025624	protein_coding		ENSSSCG00000029901	UBE2O	protein_coding				ENSSSCG00000006972	C8orf48	protein_coding		ENSSSCG00000028115	ENSG00000118514	ALDH8A1				ENSSSCG00000028355	ACTG1	ENSG00000184009
ENSSSCG00000017685	protein_coding			ENSSSCG00000023102	protein_coding		ENSSSCG00000030016	PDE9A	protein_coding				ENSSSCG00000006981	MICU3	protein_coding		ENSSSCG00000028197	ENSG00000141959	PFKL				ENSSSCG00000028593	TEPSIN	ENSG00000167302
ENSSSCG00000017640	processed_transcript			ENSSSCG00000017271	protein_coding		ENSSSCG00000030155	PHF10	protein_coding				ENSSSCG00000006982	ZDHHC2	protein_coding		ENSSSCG00000028212	ENSG00000207996	MIR301A				ENSSSCG00000028720	NXN	ENSG00000167693
ENSSSCG00000017682	protein_coding			ENSSSCG00000017144	protein_coding		ENSSSCG00000030183	GOSR2	protein_coding				ENSSSCG00000006984	VPS37A	protein_coding		ENSSSCG00000028355	ENSG00000184009	ACTG1				ENSSSCG00000028981	ZNF367	ENSG00000165244
ENSSSCG00000017799	protein_coding			ENSSSCG00000017274	protein_coding		ENSSSCG00000030277	ENDOV	protein_coding				ENSSSCG00000006987	SLC7A2	protein_coding		ENSSSCG00000028593	ENSG00000167302	TEPSIN				ENSSSCG00000028996	ALDH1A1	ENSG00000165092
ENSSSCG00000017164	protein_coding			ENSSSCG00000017773	protein_coding		ENSSSCG00000030358		pseudogene				ENSSSCG00000006988	PDGFRL	protein_coding		ENSSSCG00000028720	ENSG00000167693	NXN				ENSSSCG00000029003	RPL14	ENSG00000188846
ENSSSCG00000017340	protein_coding			ENSSSCG00000017649	protein_coding		ENSSSCG00000006972	C8orf48	protein_coding				ENSSSCG00000006997	TRIML2	protein_coding		ENSSSCG00000028981	ENSG00000165244	ZNF367				ENSSSCG00000029019
ENSSSCG00000017341	protein_coding			ENSSSCG00000017648	protein_coding		ENSSSCG00000006981	MICU3	protein_coding				ENSSSCG00000007000		pseudogene		ENSSSCG00000028996	ENSG00000165092	ALDH1A1				ENSSSCG00000029262	GOSR1	ENSG00000108587
ENSSSCG00000017342	protein_coding			ENSSSCG00000017666	protein_coding		ENSSSCG00000006982	ZDHHC2	protein_coding				ENSSSCG00000007047	MCM8	protein_coding		ENSSSCG00000029003	ENSG00000188846	RPL14				ENSSSCG00000029502	NAXD	ENSG00000213995
ENSSSCG00000017343	protein_coding			ENSSSCG00000017152	protein_coding		ENSSSCG00000006984	VPS37A	protein_coding				ENSSSCG00000007056	PLCB1	protein_coding		ENSSSCG00000029019						ENSSSCG00000029616	FAAP100	ENSG00000185504
ENSSSCG00000017791	processed_transcript			ENSSSCG00000024662	protein_coding		ENSSSCG00000006987	SLC7A2	protein_coding				ENSSSCG00000007076	NDUFAF5	protein_coding		ENSSSCG00000029262	ENSG00000108587	GOSR1				ENSSSCG00000029715	OLFM1	ENSG00000130558
ENSSSCG00000017671	protein_coding			ENSSSCG00000030277	protein_coding		ENSSSCG00000006988	PDGFRL	protein_coding				ENSSSCG00000008882		protein_coding		ENSSSCG00000029502	ENSG00000213995	NAXD				ENSSSCG00000029901	UBE2O	ENSG00000175931
ENSSSCG00000029262	protein_coding			ENSSSCG00000017155	protein_coding		ENSSSCG00000006997	TRIML2	protein_coding				ENSSSCG00000009644	ADAM28	protein_coding		ENSSSCG00000029511	ENSG00000160185	UBASH3A				ENSSSCG00000030155	PHF10	ENSG00000130024
ENSSSCG00000017346	protein_coding			ENSSSCG00000017668	protein_coding		ENSSSCG00000007000		pseudogene				ENSSSCG00000009645	ADAMDEC1	protein_coding		ENSSSCG00000029616	ENSG00000185504	FAAP100				ENSSSCG00000030183	GOSR2	ENSG00000108433
ENSSSCG00000017809	pseudogene			ENSSSCG00000017793	protein_coding		ENSSSCG00000007056	PLCB1	protein_coding				ENSSSCG00000009646	ADAM7	protein_coding		ENSSSCG00000029627	ENSG00000241945	PWP2				ENSSSCG00000030277	ENDOV	ENSG00000173818
ENSSSCG00000017199	protein_coding			ENSSSCG00000021384	protein_coding		ENSSSCG00000007076	NDUFAF5	protein_coding				ENSSSCG00000009649	NEFL	protein_coding		ENSSSCG00000029715	ENSG00000130558	OLFM1				ENSSSCG00000030358
ENSSSCG00000017308	protein_coding			ENSSSCG00000021040	protein_coding		ENSSSCG00000008882		protein_coding				ENSSSCG00000009650	DOCK5	protein_coding		ENSSSCG00000029901	ENSG00000175931	UBE2O				ENSSSCG00000006972	C8orf48	ENSG00000164743
ENSSSCG00000021672	protein_coding			ENSSSCG00000022843	protein_coding		ENSSSCG00000009644	ADAM28	protein_coding				ENSSSCG00000009653	CDCA2	protein_coding		ENSSSCG00000030016	ENSG00000160191	PDE9A				ENSSSCG00000006981	MICU3	ENSG00000155970
ENSSSCG00000017310	protein_coding			ENSSSCG00000017191	protein_coding		ENSSSCG00000009645	ADAMDEC1	protein_coding				ENSSSCG00000009657	PPP2R2A	protein_coding		ENSSSCG00000030155	ENSG00000130024	PHF10				ENSSSCG00000006982	ZDHHC2	ENSG00000104219
ENSSSCG00000023186	protein_coding			ENSSSCG00000017768	protein_coding		ENSSSCG00000009646	ADAM7	protein_coding				ENSSSCG00000009698	GLRA3	protein_coding		ENSSSCG00000030183	ENSG00000108433	GOSR2				ENSSSCG00000006984	VPS37A	ENSG00000155975
ENSSSCG00000021306	protein_coding			ENSSSCG00000017331	protein_coding		ENSSSCG00000009649	NEFL	protein_coding				ENSSSCG00000009699	HPGD	protein_coding		ENSSSCG00000030277	ENSG00000173818	ENDOV				ENSSSCG00000006987	SLC7A2	ENSG00000003989
ENSSSCG00000029971	protein_coding			ENSSSCG00000017159	protein_coding		ENSSSCG00000009650	DOCK5	protein_coding				ENSSSCG00000009702	FBXO8	protein_coding		ENSSSCG00000030358						ENSSSCG00000006988	PDGFRL	ENSG00000104213
ENSSSCG00000017200	protein_coding			ENSSSCG00000017332	protein_coding		ENSSSCG00000009653	CDCA2	protein_coding				ENSSSCG00000009974	EWSR1	protein_coding		ENSSSCG00000006972	ENSG00000164743	C8orf48				ENSSSCG00000006997	TRIML2	ENSG00000179046
ENSSSCG00000017688	protein_coding			ENSSSCG00000017796	protein_coding		ENSSSCG00000009657	PPP2R2A	protein_coding				ENSSSCG00000009979	NEFH	protein_coding		ENSSSCG00000006981	ENSG00000155970	MICU3				ENSSSCG00000007000
ENSSSCG00000017316	protein_coding			ENSSSCG00000017160	protein_coding		ENSSSCG00000009698	GLRA3	protein_coding				ENSSSCG00000009994	MTMR3	protein_coding		ENSSSCG00000006982	ENSG00000104219	ZDHHC2				ENSSSCG00000007047	MCM8	ENSG00000125885
ENSSSCG00000017638	protein_coding			ENSSSCG00000017670	protein_coding		ENSSSCG00000009699	HPGD	protein_coding				ENSSSCG00000009995	HORMAD2	protein_coding		ENSSSCG00000006984	ENSG00000155975	VPS37A				ENSSSCG00000007056	PLCB1	ENSG00000182621
ENSSSCG00000017674	protein_coding			ENSSSCG00000017192	protein_coding		ENSSSCG00000009702	FBXO8	protein_coding				ENSSSCG00000010006	SEC14L2	protein_coding		ENSSSCG00000006987	ENSG00000003989	SLC7A2				ENSSSCG00000007076	NDUFAF5	ENSG00000101247
ENSSSCG00000017673	protein_coding			ENSSSCG00000017338	protein_coding		ENSSSCG00000009974	EWSR1	protein_coding				ENSSSCG00000010007		protein_coding		ENSSSCG00000006988	ENSG00000104213	PDGFRL				ENSSSCG00000008882
ENSSSCG00000030183	protein_coding			ENSSSCG00000017161	protein_coding		ENSSSCG00000009979	NEFH	protein_coding				ENSSSCG00000010011	TCN2	protein_coding		ENSSSCG00000006997	ENSG00000179046	TRIML2				ENSSSCG00000009644	ADAM28	ENSG00000042980
ENSSSCG00000017321	protein_coding			ENSSSCG00000017641	protein_coding		ENSSSCG00000009994	MTMR3	protein_coding				ENSSSCG00000010012	SLC35E4	protein_coding		ENSSSCG00000007000						ENSSSCG00000009645	ADAMDEC1	ENSG00000134028
ENSSSCG00000017351	protein_coding			ENSSSCG00000017639	protein_coding		ENSSSCG00000009995	HORMAD2	protein_coding				ENSSSCG00000010014	C5orf52	protein_coding		ENSSSCG00000007056	ENSG00000182621	PLCB1				ENSSSCG00000009646	ADAM7	ENSG00000069206
ENSSSCG00000028084	protein_coding			ENSSSCG00000017685	protein_coding		ENSSSCG00000010006	SEC14L2	protein_coding				ENSSSCG00000010015	OSBP2	protein_coding		ENSSSCG00000007076	ENSG00000101247	NDUFAF5				ENSSSCG00000009649	NEFL	ENSG00000277586
ENSSSCG00000017181	protein_coding			ENSSSCG00000017640	processed_transcript		ENSSSCG00000010007		protein_coding				ENSSSCG00000010017	SMTN	protein_coding		ENSSSCG00000008882						ENSSSCG00000009650	DOCK5	ENSG00000147459
ENSSSCG00000023362	protein_coding			ENSSSCG00000017682	protein_coding		ENSSSCG00000010011	TCN2	protein_coding				ENSSSCG00000010025	LIMK2	protein_coding		ENSSSCG00000009644	ENSG00000042980	ADAM28				ENSSSCG00000009653	CDCA2	ENSG00000184661
ENSSSCG00000017577	protein_coding			ENSSSCG00000017799	protein_coding		ENSSSCG00000010012	SLC35E4	protein_coding				ENSSSCG00000010029	DRG1	protein_coding		ENSSSCG00000009645	ENSG00000134028	ADAMDEC1				ENSSSCG00000009657	PPP2R2A	ENSG00000221914
ENSSSCG00000017325	protein_coding			ENSSSCG00000017164	protein_coding		ENSSSCG00000010014	C5orf52	protein_coding				ENSSSCG00000010032	PISD	protein_coding		ENSSSCG00000009646	ENSG00000069206	ADAM7				ENSSSCG00000009698	GLRA3	ENSG00000145451
ENSSSCG00000017328	protein_coding			ENSSSCG00000017340	protein_coding		ENSSSCG00000010015	OSBP2	protein_coding				ENSSSCG00000010034	DEPDC5	protein_coding		ENSSSCG00000009649	ENSG00000277586	NEFL				ENSSSCG00000009699	HPGD	ENSG00000164120
ENSSSCG00000017324	protein_coding			ENSSSCG00000017341	protein_coding		ENSSSCG00000010017	SMTN	protein_coding				ENSSSCG00000010035	YWHAH	protein_coding		ENSSSCG00000009650	ENSG00000147459	DOCK5				ENSSSCG00000009702	FBXO8	ENSG00000164117
ENSSSCG00000029901	protein_coding			ENSSSCG00000017342	protein_coding		ENSSSCG00000010025	LIMK2	protein_coding				ENSSSCG00000010046	GNAZ	protein_coding		ENSSSCG00000009653	ENSG00000184661	CDCA2				ENSSSCG00000009974	EWSR1	ENSG00000182944
ENSSSCG00000028720	protein_coding			ENSSSCG00000017343	protein_coding		ENSSSCG00000010029	DRG1	protein_coding				ENSSSCG00000010052	BCR	protein_coding		ENSSSCG00000009657	ENSG00000221914	PPP2R2A				ENSSSCG00000009979	NEFH	ENSG00000100285
ENSSSCG00000017637	protein_coding			ENSSSCG00000017791	processed_transcript		ENSSSCG00000010032	PISD	protein_coding				ENSSSCG00000010053	SPECC1L	protein_coding		ENSSSCG00000009698	ENSG00000145451	GLRA3				ENSSSCG00000009994	MTMR3	ENSG00000100330
ENSSSCG00000017184	protein_coding			ENSSSCG00000017671	protein_coding		ENSSSCG00000010034	DEPDC5	protein_coding				ENSSSCG00000010054	ADORA2A	protein_coding		ENSSSCG00000009699	ENSG00000164120	HPGD				ENSSSCG00000009995	HORMAD2	ENSG00000176635
ENSSSCG00000017330	protein_coding			ENSSSCG00000029262	protein_coding		ENSSSCG00000010035	YWHAH	protein_coding				ENSSSCG00000010055	GGT5	protein_coding		ENSSSCG00000009702	ENSG00000164117	FBXO8				ENSSSCG00000010006	SEC14L2	ENSG00000100003
ENSSSCG00000017807	protein_coding			ENSSSCG00000017346	protein_coding		ENSSSCG00000010046	GNAZ	protein_coding				ENSSSCG00000010056		protein_coding		ENSSSCG00000009974	ENSG00000182944	EWSR1				ENSSSCG00000010007	MTFP1	ENSG00000242114
ENSSSCG00000017766	protein_coding			ENSSSCG00000017809	pseudogene		ENSSSCG00000010052	BCR	protein_coding				ENSSSCG00000010058		protein_coding		ENSSSCG00000009979	ENSG00000100285	NEFH				ENSSSCG00000010011	TCN2	ENSG00000185339
ENSSSCG00000021342	protein_coding			ENSSSCG00000017199	protein_coding		ENSSSCG00000010053	SPECC1L	protein_coding				ENSSSCG00000010060	UPB1	protein_coding		ENSSSCG00000009994	ENSG00000100330	MTMR3				ENSSSCG00000010012	SLC35E4	ENSG00000100036
ENSSSCG00000017775	protein_coding			ENSSSCG00000017308	protein_coding		ENSSSCG00000010054	ADORA2A	protein_coding				ENSSSCG00000010232	LRRTM3	protein_coding		ENSSSCG00000009995	ENSG00000176635	HORMAD2				ENSSSCG00000010014	C5orf52	ENSG00000187658
ENSSSCG00000017186	protein_coding			ENSSSCG00000021672	protein_coding		ENSSSCG00000010055	GGT5	protein_coding				ENSSSCG00000010234		protein_coding		ENSSSCG00000010006	ENSG00000100003	SEC14L2				ENSSSCG00000010015	OSBP2	ENSG00000184792
ENSSSCG00000017779	protein_coding			ENSSSCG00000017310	protein_coding		ENSSSCG00000010056		protein_coding				ENSSSCG00000010235	SIRT1	protein_coding		ENSSSCG00000010007	ENSG00000242114	MTFP1				ENSSSCG00000010017	SMTN	ENSG00000183963
ENSSSCG00000017187	protein_coding			ENSSSCG00000023186	protein_coding		ENSSSCG00000010058		protein_coding				ENSSSCG00000010238	HNRNPH3	protein_coding		ENSSSCG00000010011	ENSG00000185339	TCN2				ENSSSCG00000010025	LIMK2	ENSG00000182541
ENSSSCG00000017778	protein_coding			ENSSSCG00000021306	protein_coding		ENSSSCG00000010060	UPB1	protein_coding				ENSSSCG00000010241	TET1	protein_coding		ENSSSCG00000010012	ENSG00000100036	SLC35E4				ENSSSCG00000010029	DRG1	ENSG00000185721
ENSSSCG00000028751	protein_coding			ENSSSCG00000029971	protein_coding		ENSSSCG00000010232	LRRTM3	protein_coding				ENSSSCG00000010243	CCAR1	protein_coding		ENSSSCG00000010014	ENSG00000187658	C5orf52				ENSSSCG00000010032	PISD	ENSG00000241878
ENSSSCG00000017777	protein_coding			ENSSSCG00000017200	protein_coding		ENSSSCG00000010234		protein_coding				ENSSSCG00000010245	STOX1	protein_coding		ENSSSCG00000010015	ENSG00000184792	OSBP2				ENSSSCG00000010034	DEPDC5	ENSG00000100150
ENSSSCG00000017190	protein_coding			ENSSSCG00000017688	protein_coding		ENSSSCG00000010235	SIRT1	protein_coding				ENSSSCG00000010246	DDX50	protein_coding		ENSSSCG00000010017	ENSG00000183963	SMTN				ENSSSCG00000010035	YWHAH	ENSG00000128245
ENSSSCG00000017128	protein_coding			ENSSSCG00000017316	protein_coding		ENSSSCG00000010238	HNRNPH3	protein_coding				ENSSSCG00000010247	DDX21	protein_coding		ENSSSCG00000010025	ENSG00000182541	LIMK2				ENSSSCG00000010046	GNAZ	ENSG00000128266
ENSSSCG00000017635	protein_coding			ENSSSCG00000017638	protein_coding		ENSSSCG00000010241	TET1	protein_coding				ENSSSCG00000010248	KIFBP	protein_coding		ENSSSCG00000010029	ENSG00000185721	DRG1				ENSSSCG00000010052	BCR	ENSG00000186716
ENSSSCG00000017126	protein_coding			ENSSSCG00000017674	protein_coding		ENSSSCG00000010243	CCAR1	protein_coding				ENSSSCG00000010290	MCU	protein_coding		ENSSSCG00000010032	ENSG00000241878	PISD				ENSSSCG00000010053	SPECC1L	ENSG00000100014
ENSSSCG00000017125	protein_coding			ENSSSCG00000017673	protein_coding		ENSSSCG00000010245	STOX1	protein_coding				ENSSSCG00000010293	OIT3	protein_coding		ENSSSCG00000010034	ENSG00000100150	DEPDC5				ENSSSCG00000010054	ADORA2A	ENSG00000128271
ENSSSCG00000017599	protein_coding			ENSSSCG00000030183	protein_coding		ENSSSCG00000010246	DDX50	protein_coding				ENSSSCG00000010295	ECD	protein_coding		ENSSSCG00000010035	ENSG00000128245	YWHAH				ENSSSCG00000010055	GGT5	ENSG00000099998
ENSSSCG00000017601	protein_coding			ENSSSCG00000017421	protein_coding		ENSSSCG00000010247	DDX21	protein_coding				ENSSSCG00000010306	SEC24C	protein_coding		ENSSSCG00000010046	ENSG00000128266	GNAZ				ENSSSCG00000010056	GGT1	ENSG00000100031
ENSSSCG00000017749	protein_coding			ENSSSCG00000017321	protein_coding		ENSSSCG00000010248	KIFBP	protein_coding				ENSSSCG00000010308	CHCHD1	protein_coding		ENSSSCG00000010052	ENSG00000186716	BCR				ENSSSCG00000010056	GGTLC2	ENSG00000100121
ENSSSCG00000017811	protein_coding			ENSSSCG00000017351	protein_coding		ENSSSCG00000010290	MCU	protein_coding				ENSSSCG00000010309	ZSWIM8	protein_coding		ENSSSCG00000010053	ENSG00000100014	SPECC1L				ENSSSCG00000010056	GGTLC1	ENSG00000149435
ENSSSCG00000017750	protein_coding			ENSSSCG00000028084	protein_coding		ENSSSCG00000010293	OIT3	protein_coding				ENSSSCG00000010312	PLAU	protein_coding		ENSSSCG00000010054	ENSG00000128271	ADORA2A				ENSSSCG00000010056	GGTLC3	ENSG00000274252
ENSSSCG00000017134	protein_coding			ENSSSCG00000017181	protein_coding		ENSSSCG00000010295	ECD	protein_coding				ENSSSCG00000010313	VCL	protein_coding		ENSSSCG00000010055	ENSG00000099998	GGT5				ENSSSCG00000010058	SNRPD3	ENSG00000100028
ENSSSCG00000017751	protein_coding			ENSSSCG00000023362	protein_coding		ENSSSCG00000010306	SEC24C	protein_coding				ENSSSCG00000010315	ADK	protein_coding		ENSSSCG00000010056	ENSG00000100031	GGT1				ENSSSCG00000010060	UPB1	ENSG00000100024
ENSSSCG00000023606	protein_coding			ENSSSCG00000017577	protein_coding		ENSSSCG00000010308	CHCHD1	protein_coding				ENSSSCG00000010343		protein_coding		ENSSSCG00000010056	ENSG00000100121	GGTLC2				ENSSSCG00000010232	LRRTM3	ENSG00000198739
ENSSSCG00000017812	protein_coding			ENSSSCG00000017325	protein_coding		ENSSSCG00000010309	ZSWIM8	protein_coding				ENSSSCG00000010426		protein_coding		ENSSSCG00000010056	ENSG00000149435	GGTLC1				ENSSSCG00000010234
ENSSSCG00000025971	protein_coding			ENSSSCG00000021910	protein_coding		ENSSSCG00000010312	PLAU	protein_coding				ENSSSCG00000010427	MBL2	protein_coding		ENSSSCG00000010056	ENSG00000274252	GGTLC3				ENSSSCG00000010235	SIRT1	ENSG00000096717
ENSSSCG00000017753	protein_coding			ENSSSCG00000017328	protein_coding		ENSSSCG00000010313	VCL	protein_coding				ENSSSCG00000010428	DKK1	protein_coding		ENSSSCG00000010058	ENSG00000100028	SNRPD3				ENSSSCG00000010238	HNRNPH3	ENSG00000096746
ENSSSCG00000017131	protein_coding			ENSSSCG00000017324	protein_coding		ENSSSCG00000010315	ADK	protein_coding				ENSSSCG00000010430	CSTF2T	protein_coding		ENSSSCG00000010060	ENSG00000100024	UPB1				ENSSSCG00000010241	TET1	ENSG00000138336
ENSSSCG00000017136	protein_coding			ENSSSCG00000029901	protein_coding		ENSSSCG00000010343		protein_coding				ENSSSCG00000010431	A1CF	protein_coding		ENSSSCG00000010232	ENSG00000198739	LRRTM3				ENSSSCG00000010243	CCAR1	ENSG00000060339
ENSSSCG00000017754	protein_coding			ENSSSCG00000028720	protein_coding		ENSSSCG00000010426		protein_coding				ENSSSCG00000010435	MINPP1	protein_coding		ENSSSCG00000010234						ENSSSCG00000010245	STOX1	ENSG00000165730
ENSSSCG00000017814	protein_coding			ENSSSCG00000017637	protein_coding		ENSSSCG00000010427	MBL2	protein_coding				ENSSSCG00000010437	PAPSS2	protein_coding		ENSSSCG00000010235	ENSG00000096717	SIRT1				ENSSSCG00000010246	DDX50	ENSG00000107625
ENSSSCG00000017137	protein_coding			ENSSSCG00000017184	protein_coding		ENSSSCG00000010428	DKK1	protein_coding				ENSSSCG00000010440		protein_coding		ENSSSCG00000010238	ENSG00000096746	HNRNPH3				ENSSSCG00000010247	DDX21	ENSG00000165732
ENSSSCG00000024018	protein_coding			ENSSSCG00000017330	protein_coding		ENSSSCG00000010430	CSTF2T	protein_coding				ENSSSCG00000010442		pseudogene		ENSSSCG00000010241	ENSG00000138336	TET1				ENSSSCG00000010248	KIFBP	ENSG00000198954
ENSSSCG00000017783	protein_coding			ENSSSCG00000017807	protein_coding		ENSSSCG00000010431	A1CF	protein_coding				ENSSSCG00000010457	KIF20B	protein_coding		ENSSSCG00000010243	ENSG00000060339	CCAR1				ENSSSCG00000010290	MCU	ENSG00000156026
ENSSSCG00000021779	protein_coding			ENSSSCG00000017766	protein_coding		ENSSSCG00000010435	MINPP1	protein_coding				ENSSSCG00000010467	BTAF1	protein_coding		ENSSSCG00000010245	ENSG00000165730	STOX1				ENSSSCG00000010293	OIT3	ENSG00000138315
ENSSSCG00000024235	protein_coding			ENSSSCG00000021342	protein_coding		ENSSSCG00000010437	PAPSS2	protein_coding				ENSSSCG00000010471	KIF11	protein_coding		ENSSSCG00000010246	ENSG00000107625	DDX50				ENSSSCG00000010295	ECD	ENSG00000122882
ENSSSCG00000017790	protein_coding			ENSSSCG00000017422	protein_coding		ENSSSCG00000010440		protein_coding				ENSSSCG00000010473	EXOC6	protein_coding		ENSSSCG00000010247	ENSG00000165732	DDX21				ENSSSCG00000010306	SEC24C	ENSG00000176986
ENSSSCG00000029616	protein_coding			ENSSSCG00000017775	protein_coding		ENSSSCG00000010442		pseudogene				ENSSSCG00000010474	CYP26C1	protein_coding		ENSSSCG00000010248	ENSG00000198954	KIFBP				ENSSSCG00000010308	CHCHD1	ENSG00000172586
ENSSSCG00000028355	protein_coding			ENSSSCG00000017430	protein_coding		ENSSSCG00000010457	KIF20B	protein_coding				ENSSSCG00000010621	ADD3	protein_coding		ENSSSCG00000010290	ENSG00000156026	MCU				ENSSSCG00000010309	ZSWIM8	ENSG00000214655
ENSSSCG00000027336	protein_coding			ENSSSCG00000017186	protein_coding		ENSSSCG00000010467	BTAF1	protein_coding				ENSSSCG00000010627	PDCD4	protein_coding		ENSSSCG00000010293	ENSG00000138315	OIT3				ENSSSCG00000010312	PLAU	ENSG00000122861
ENSSSCG00000025558	protein_coding			ENSSSCG00000017779	protein_coding		ENSSSCG00000010471	KIF11	protein_coding				ENSSSCG00000010628	SHOC2	protein_coding		ENSSSCG00000010295	ENSG00000122882	ECD				ENSSSCG00000010313	VCL	ENSG00000035403
ENSSSCG00000017788	protein_coding			ENSSSCG00000017187	protein_coding		ENSSSCG00000010473	EXOC6	protein_coding				ENSSSCG00000010629	ADRA2A	protein_coding		ENSSSCG00000010306	ENSG00000176986	SEC24C				ENSSSCG00000010315	ADK	ENSG00000156110
ENSSSCG00000026094	protein_coding			ENSSSCG00000017778	protein_coding		ENSSSCG00000010474	CYP26C1	protein_coding				ENSSSCG00000010645	NHLRC2	protein_coding		ENSSSCG00000010308	ENSG00000172586	CHCHD1				ENSSSCG00000010343
ENSSSCG00000022317	protein_coding			ENSSSCG00000028751	protein_coding		ENSSSCG00000010621	ADD3	protein_coding				ENSSSCG00000010647	ADRB1	protein_coding		ENSSSCG00000010309	ENSG00000214655	ZSWIM8				ENSSSCG00000010426	PCDH15	ENSG00000150275
ENSSSCG00000028593	protein_coding			ENSSSCG00000017777	protein_coding		ENSSSCG00000010627	PDCD4	protein_coding				ENSSSCG00000010649	VWA2	protein_coding		ENSSSCG00000010312	ENSG00000122861	PLAU				ENSSSCG00000010427	MBL2	ENSG00000165471
ENSSSCG00000017143	protein_coding			ENSSSCG00000017190	protein_coding		ENSSSCG00000010628	SHOC2	protein_coding				ENSSSCG00000010652	FHIP2A	protein_coding		ENSSSCG00000010313	ENSG00000035403	VCL				ENSSSCG00000010428	DKK1	ENSG00000107984
ENSSSCG00000017141	protein_coding			ENSSSCG00000017128	protein_coding		ENSSSCG00000010629	ADRA2A	protein_coding				ENSSSCG00000010653	TRUB1	protein_coding		ENSSSCG00000010315	ENSG00000156110	ADK				ENSSSCG00000010430	CSTF2T	ENSG00000177613
ENSSSCG00000027141	protein_coding			ENSSSCG00000017635	protein_coding		ENSSSCG00000010645	NHLRC2	protein_coding				ENSSSCG00000010654	ATRNL1	protein_coding		ENSSSCG00000010343						ENSSSCG00000010431	A1CF	ENSG00000148584
ENSSSCG00000020020	snoRNA			ENSSSCG00000017126	protein_coding		ENSSSCG00000010647	ADRB1	protein_coding				ENSSSCG00000010658	PNLIP	protein_coding		ENSSSCG00000010426	ENSG00000150275	PCDH15				ENSSSCG00000010435	MINPP1	ENSG00000107789
ENSSSCG00000024675	miRNA			ENSSSCG00000017125	protein_coding		ENSSSCG00000010649	VWA2	protein_coding				ENSSSCG00000010680	DENND10	protein_coding		ENSSSCG00000010427	ENSG00000165471	MBL2				ENSSSCG00000010437	PAPSS2	ENSG00000198682
ENSSSCG00000018555	miRNA			ENSSSCG00000017599	protein_coding		ENSSSCG00000010652	FHIP2A	protein_coding				ENSSSCG00000010687	INPP5F	protein_coding		ENSSSCG00000010428	ENSG00000107984	DKK1				ENSSSCG00000010440
ENSSSCG00000019048	snRNA			ENSSSCG00000017601	protein_coding		ENSSSCG00000010653	TRUB1	protein_coding				ENSSSCG00000010690	SEC23IP	protein_coding		ENSSSCG00000010430	ENSG00000177613	CSTF2T				ENSSSCG00000010442
ENSSSCG00000019354	miRNA			ENSSSCG00000017749	protein_coding		ENSSSCG00000010654	ATRNL1	protein_coding				ENSSSCG00000010756	MGMT	protein_coding		ENSSSCG00000010431	ENSG00000148584	A1CF				ENSSSCG00000010457	KIF20B	ENSG00000138182
ENSSSCG00000019783	snoRNA			ENSSSCG00000017811	protein_coding		ENSSSCG00000010658	PNLIP	protein_coding				ENSSSCG00000010759	GLRX3	protein_coding		ENSSSCG00000010435	ENSG00000107789	MINPP1				ENSSSCG00000010467	BTAF1	ENSG00000095564
ENSSSCG00000023206	snRNA			ENSSSCG00000017750	protein_coding		ENSSSCG00000010680	DENND10	protein_coding				ENSSSCG00000010762	DPYSL4	protein_coding		ENSSSCG00000010437	ENSG00000198682	PAPSS2				ENSSSCG00000010471	KIF11	ENSG00000138160
ENSSSCG00000019700	miRNA			ENSSSCG00000017134	protein_coding		ENSSSCG00000010687	INPP5F	protein_coding				ENSSSCG00000010764	LRRC27	protein_coding		ENSSSCG00000010440						ENSSSCG00000010473	EXOC6	ENSG00000138190
ENSSSCG00000030523	snRNA			ENSSSCG00000017751	protein_coding		ENSSSCG00000010690	SEC23IP	protein_coding				ENSSSCG00000010765	INPP5A	protein_coding		ENSSSCG00000010442						ENSSSCG00000010474	CYP26C1	ENSG00000187553
ENSSSCG00000019138	miRNA			ENSSSCG00000023606	protein_coding		ENSSSCG00000010756	MGMT	protein_coding				ENSSSCG00000010768	CFAP46	protein_coding		ENSSSCG00000010457	ENSG00000138182	KIF20B				ENSSSCG00000010621	ADD3	ENSG00000148700
ENSSSCG00000018822	snRNA			ENSSSCG00000017812	protein_coding		ENSSSCG00000010759	GLRX3	protein_coding				ENSSSCG00000010770		protein_coding		ENSSSCG00000010467	ENSG00000095564	BTAF1				ENSSSCG00000010627	PDCD4	ENSG00000150593
ENSSSCG00000026413	snRNA			ENSSSCG00000025971	protein_coding		ENSSSCG00000010762	DPYSL4	protein_coding				ENSSSCG00000010771		protein_coding		ENSSSCG00000010471	ENSG00000138160	KIF11				ENSSSCG00000010628	SHOC2	ENSG00000108061
ENSSSCG00000019207	snRNA			ENSSSCG00000017753	protein_coding		ENSSSCG00000010764	LRRC27	protein_coding				ENSSSCG00000010774	ZNF511	protein_coding		ENSSSCG00000010473	ENSG00000138190	EXOC6				ENSSSCG00000010629	ADRA2A	ENSG00000150594
ENSSSCG00000028212	miRNA			ENSSSCG00000017433	protein_coding		ENSSSCG00000010765	INPP5A	protein_coding				ENSSSCG00000010780	CYP2E1	protein_coding		ENSSSCG00000010474	ENSG00000187553	CYP26C1				ENSSSCG00000010645	NHLRC2	ENSG00000196865
ENSSSCG00000019393	miRNA			ENSSSCG00000017131	protein_coding		ENSSSCG00000010768	CFAP46	protein_coding				ENSSSCG00000010782		protein_coding		ENSSSCG00000010621	ENSG00000148700	ADD3				ENSSSCG00000010647	ADRB1	ENSG00000043591
ENSSSCG00000020634	snRNA			ENSSSCG00000017136	protein_coding		ENSSSCG00000010770		protein_coding				ENSSSCG00000010787	SCART1	protein_coding		ENSSSCG00000010627	ENSG00000150593	PDCD4				ENSSSCG00000010649	VWA2	ENSG00000165816
ENSSSCG00000018920	miRNA			ENSSSCG00000017754	protein_coding		ENSSSCG00000010771		protein_coding				ENSSSCG00000010791	FUOM	protein_coding		ENSSSCG00000010628	ENSG00000108061	SHOC2				ENSSSCG00000010652	FHIP2A	ENSG00000151553
ENSSSCG00000011815	protein_coding			ENSSSCG00000017814	protein_coding		ENSSSCG00000010774	ZNF511	protein_coding				ENSSSCG00000011212	RARB	protein_coding		ENSSSCG00000010629	ENSG00000150594	ADRA2A				ENSSSCG00000010653	TRUB1	ENSG00000165832
ENSSSCG00000011817	protein_coding			ENSSSCG00000017137	protein_coding		ENSSSCG00000010780	CYP2E1	protein_coding				ENSSSCG00000011257	ACVR2B	protein_coding		ENSSSCG00000010645	ENSG00000196865	NHLRC2				ENSSSCG00000010654	ATRNL1	ENSG00000107518
ENSSSCG00000030285	protein_coding			ENSSSCG00000024018	protein_coding		ENSSSCG00000010782		protein_coding				ENSSSCG00000011258	EXOG	protein_coding		ENSSSCG00000010647	ENSG00000043591	ADRB1				ENSSSCG00000010658	PNLIP	ENSG00000175535
ENSSSCG00000024336	protein_coding			ENSSSCG00000017783	protein_coding		ENSSSCG00000010787	SCART1	protein_coding				ENSSSCG00000011465	PDE12	protein_coding		ENSSSCG00000010649	ENSG00000165816	VWA2				ENSSSCG00000010680	DENND10	ENSG00000119979
ENSSSCG00000023891	protein_coding			ENSSSCG00000021779	protein_coding		ENSSSCG00000010791	FUOM	protein_coding				ENSSSCG00000011628	DNAJC13	protein_coding		ENSSSCG00000010652	ENSG00000151553	FHIP2A				ENSSSCG00000010687	INPP5F	ENSG00000198825
ENSSSCG00000012082	protein_coding			ENSSSCG00000024235	protein_coding		ENSSSCG00000011212	RARB	protein_coding				ENSSSCG00000011630	ACKR4	protein_coding		ENSSSCG00000010653	ENSG00000165832	TRUB1				ENSSSCG00000010690	SEC23IP	ENSG00000107651
ENSSSCG00000022105	protein_coding			ENSSSCG00000017790	protein_coding		ENSSSCG00000011465	PDE12	protein_coding				ENSSSCG00000011631	UBA5	protein_coding		ENSSSCG00000010654	ENSG00000107518	ATRNL1				ENSSSCG00000010756	MGMT	ENSG00000170430
ENSSSCG00000011720	protein_coding			ENSSSCG00000029616	protein_coding		ENSSSCG00000011628	DNAJC13	protein_coding				ENSSSCG00000011635	TMEM108	protein_coding		ENSSSCG00000010658	ENSG00000175535	PNLIP				ENSSSCG00000010759	GLRX3	ENSG00000108010
ENSSSCG00000011996	protein_coding			ENSSSCG00000028355	protein_coding		ENSSSCG00000011630	ACKR4	protein_coding				ENSSSCG00000011636	BFSP2	protein_coding		ENSSSCG00000010680	ENSG00000119979	DENND10				ENSSSCG00000010762	DPYSL4	ENSG00000151640
ENSSSCG00000022290	protein_coding			ENSSSCG00000027336	protein_coding		ENSSSCG00000011631	UBA5	protein_coding				ENSSSCG00000011639	SRPRB	protein_coding		ENSSSCG00000010687	ENSG00000198825	INPP5F				ENSSSCG00000010764	LRRC27	ENSG00000148814
ENSSSCG00000011721	protein_coding			ENSSSCG00000025558	protein_coding		ENSSSCG00000011635	TMEM108	protein_coding				ENSSSCG00000011640	TF	protein_coding		ENSSSCG00000010690	ENSG00000107651	SEC23IP				ENSSSCG00000010765	INPP5A	ENSG00000068383
ENSSSCG00000011998	protein_coding			ENSSSCG00000017788	protein_coding		ENSSSCG00000011636	BFSP2	protein_coding				ENSSSCG00000011641	SLCO2A1	protein_coding		ENSSSCG00000010756	ENSG00000170430	MGMT				ENSSSCG00000010768	CFAP46	ENSG00000171811
ENSSSCG00000027745	protein_coding			ENSSSCG00000026094	protein_coding		ENSSSCG00000011640	TF	protein_coding				ENSSSCG00000011718		protein_coding		ENSSSCG00000010759	ENSG00000108010	GLRX3				ENSSSCG00000010770	KNDC1	ENSG00000171798
ENSSSCG00000011722	protein_coding			ENSSSCG00000022317	protein_coding		ENSSSCG00000011718		protein_coding				ENSSSCG00000011720	MBNL1	protein_coding		ENSSSCG00000010762	ENSG00000151640	DPYSL4				ENSSSCG00000010771
ENSSSCG00000012000	protein_coding			ENSSSCG00000028593	protein_coding		ENSSSCG00000012020	NCAM2	protein_coding				ENSSSCG00000011959	ABI3BP	protein_coding		ENSSSCG00000010764	ENSG00000148814	LRRC27				ENSSSCG00000010774	ZNF511	ENSG00000198546
ENSSSCG00000012001	protein_coding			ENSSSCG00000017143	protein_coding		ENSSSCG00000012088		protein_coding				ENSSSCG00000011996	POU1F1	protein_coding		ENSSSCG00000010765	ENSG00000068383	INPP5A				ENSSSCG00000010780	CYP2E1	ENSG00000130649
ENSSSCG00000024205	protein_coding			ENSSSCG00000017141	protein_coding		ENSSSCG00000012855	SLC22A18	protein_coding				ENSSSCG00000012000	GBE1	protein_coding		ENSSSCG00000010768	ENSG00000171811	CFAP46				ENSSSCG00000010782
ENSSSCG00000011639	protein_coding			ENSSSCG00000027141	protein_coding		ENSSSCG00000012870	FGF4	protein_coding				ENSSSCG00000012001	ROBO1	protein_coding		ENSSSCG00000010770	ENSG00000171798	KNDC1				ENSSSCG00000010787	SCART1	ENSG00000214279
ENSSSCG00000023582	protein_coding			ENSSSCG00000020020	snoRNA		ENSSSCG00000012871	FGF19	protein_coding				ENSSSCG00000012006		protein_coding		ENSSSCG00000010771						ENSSSCG00000010791	FUOM	ENSG00000148803
ENSSSCG00000029511	protein_coding			ENSSSCG00000024675	miRNA		ENSSSCG00000013244	PACSIN3	protein_coding				ENSSSCG00000012020	NCAM2	protein_coding		ENSSSCG00000010774	ENSG00000198546	ZNF511				ENSSSCG00000011212	RARB	ENSG00000077092
ENSSSCG00000011641	protein_coding			ENSSSCG00000018555	miRNA		ENSSSCG00000013245	ARFGAP2	protein_coding				ENSSSCG00000012029	BACH1	protein_coding		ENSSSCG00000010780	ENSG00000130649	CYP2E1				ENSSSCG00000011257	ACVR2B	ENSG00000114739
ENSSSCG00000022325	protein_coding			ENSSSCG00000019048	snRNA		ENSSSCG00000013266	LARGE2	protein_coding				ENSSSCG00000012088		protein_coding		ENSSSCG00000010782						ENSSSCG00000011258	EXOG	ENSG00000157036
ENSSSCG00000030016	protein_coding			ENSSSCG00000019354	miRNA		ENSSSCG00000013269	MAPK8IP1	protein_coding				ENSSSCG00000014082	POLK	protein_coding		ENSSSCG00000010787	ENSG00000214279	SCART1				ENSSSCG00000011465	PDE12	ENSG00000174840
ENSSSCG00000012005	protein_coding			ENSSSCG00000019783	snoRNA		ENSSSCG00000013332	KIF18A	protein_coding				ENSSSCG00000014083	ANKDD1B	protein_coding		ENSSSCG00000010791	ENSG00000148803	FUOM				ENSSSCG00000011628	DNAJC13	ENSG00000138246
ENSSSCG00000012006	protein_coding			ENSSSCG00000023206	snRNA		ENSSSCG00000013333	BDNF	protein_coding				ENSSSCG00000014430	ABLIM3	protein_coding		ENSSSCG00000011212	ENSG00000077092	RARB				ENSSSCG00000011630	ACKR4	ENSG00000129048
ENSSSCG00000025294	protein_coding			ENSSSCG00000019700	miRNA		ENSSSCG00000013335	LGR4	protein_coding				ENSSSCG00000014431	AFAP1L1	protein_coding		ENSSSCG00000011465	ENSG00000174840	PDE12				ENSSSCG00000011631	UBA5	ENSG00000081307
ENSSSCG00000028197	protein_coding			ENSSSCG00000030523	snRNA		ENSSSCG00000013336	CCDC34	protein_coding				ENSSSCG00000014432	GRPEL2	protein_coding		ENSSSCG00000011628	ENSG00000138246	DNAJC13				ENSSSCG00000011635	TMEM108	ENSG00000144868
ENSSSCG00000012029	protein_coding			ENSSSCG00000019138	miRNA		ENSSSCG00000013338	SLC5A12	protein_coding				ENSSSCG00000014433	PCYOX1L	protein_coding		ENSSSCG00000011630	ENSG00000129048	ACKR4				ENSSSCG00000011636	BFSP2	ENSG00000170819
ENSSSCG00000026075	protein_coding			ENSSSCG00000018822	snRNA		ENSSSCG00000013340	MUC15	protein_coding				ENSSSCG00000014443	CAMK2A	protein_coding		ENSSSCG00000011631	ENSG00000081307	UBA5				ENSSSCG00000011639	SRPRB	ENSG00000144867
ENSSSCG00000025997	protein_coding			ENSSSCG00000026413	snRNA		ENSSSCG00000014082	POLK	protein_coding				ENSSSCG00000014447	SLC6A7	protein_coding		ENSSSCG00000011635	ENSG00000144868	TMEM108				ENSSSCG00000011640	TF	ENSG00000091513
ENSSSCG00000024623	protein_coding			ENSSSCG00000019207	snRNA		ENSSSCG00000014083	ANKDD1B	protein_coding				ENSSSCG00000015667	MBD5	protein_coding		ENSSSCG00000011636	ENSG00000170819	BFSP2				ENSSSCG00000011641	SLCO2A1	ENSG00000174640
ENSSSCG00000022164	protein_coding			ENSSSCG00000028212	miRNA		ENSSSCG00000014136	VCAN	protein_coding				ENSSSCG00000015668	ORC4	protein_coding		ENSSSCG00000011640	ENSG00000091513	TF				ENSSSCG00000011718	RPL36	ENSG00000130255
ENSSSCG00000028137	protein_coding			ENSSSCG00000019393	miRNA		ENSSSCG00000014231	FTMT	protein_coding				ENSSSCG00000015670	GTDC1	protein_coding		ENSSSCG00000011718	ENSG00000130255	RPL36				ENSSSCG00000011720	MBNL1	ENSG00000152601
ENSSSCG00000029627	protein_coding			ENSSSCG00000020634	snRNA		ENSSSCG00000014233		protein_coding				ENSSSCG00000015689	DARS1	protein_coding		ENSSSCG00000012020	ENSG00000154654	NCAM2				ENSSSCG00000011959	ABI3BP	ENSG00000154175
ENSSSCG00000025525	protein_coding			ENSSSCG00000018920	miRNA		ENSSSCG00000014235		protein_coding				ENSSSCG00000015711	DPP10	protein_coding		ENSSSCG00000012088	ENSG00000186866	POFUT2				ENSSSCG00000011996	POU1F1	ENSG00000064835
ENSSSCG00000021791	protein_coding			ENSSSCG00000011815	protein_coding		ENSSSCG00000014238	PRDM6	protein_coding				ENSSSCG00000015746	DLGAP2	protein_coding		ENSSSCG00000012855	ENSG00000110628	SLC22A18				ENSSSCG00000012000	GBE1	ENSG00000114480
ENSSSCG00000011959	protein_coding			ENSSSCG00000011817	protein_coding		ENSSSCG00000014240	CSNK1G3	protein_coding				ENSSSCG00000015747	MYOM2	protein_coding		ENSSSCG00000012870	ENSG00000075388	FGF4				ENSSSCG00000012001	ROBO1	ENSG00000169855
ENSSSCG00000012009	protein_coding			ENSSSCG00000030285	protein_coding		ENSSSCG00000014259	ADAMTS19	protein_coding				ENSSSCG00000016049	HIBCH	protein_coding		ENSSSCG00000012871	ENSG00000162344	FGF19				ENSSSCG00000012006
ENSSSCG00000026488	protein_coding			ENSSSCG00000024336	protein_coding		ENSSSCG00000014261	MINAR2	protein_coding				ENSSSCG00000016117	CARF	protein_coding		ENSSSCG00000013244	ENSG00000165912	PACSIN3				ENSSSCG00000012020	NCAM2	ENSG00000154654
ENSSSCG00000008882	protein_coding			ENSSSCG00000023891	protein_coding		ENSSSCG00000014264	HINT1	protein_coding				ENSSSCG00000016122	CTLA4	protein_coding		ENSSSCG00000013245	ENSG00000149182	ARFGAP2				ENSSSCG00000012029	BACH1	ENSG00000156273
ENSSSCG00000027017	protein_coding			ENSSSCG00000012082	protein_coding		ENSSSCG00000014303	JADE2	protein_coding				ENSSSCG00000016159	CPS1	protein_coding		ENSSSCG00000013266	ENSG00000165905	LARGE2				ENSSSCG00000012088	POFUT2	ENSG00000186866
ENSSSCG00000028843	protein_coding			ENSSSCG00000022105	protein_coding		ENSSSCG00000014304	SEC24A	protein_coding				ENSSSCG00000016166	SPAG16	protein_coding		ENSSSCG00000013269	ENSG00000121653	MAPK8IP1				ENSSSCG00000014082	POLK	ENSG00000122008
ENSSSCG00000028079	protein_coding			ENSSSCG00000011720	protein_coding		ENSSSCG00000014310	CXCL14	protein_coding				ENSSSCG00000016223	ACSL3	protein_coding		ENSSSCG00000013332	ENSG00000121621	KIF18A				ENSSSCG00000014083	ANKDD1B	ENSG00000189045
ENSSSCG00000011210	protein_coding			ENSSSCG00000011996	protein_coding		ENSSSCG00000014311	SLC25A48	protein_coding				ENSSSCG00000016224		protein_coding		ENSSSCG00000013333	ENSG00000176697	BDNF				ENSSSCG00000014430	ABLIM3	ENSG00000173210
ENSSSCG00000012020	protein_coding			ENSSSCG00000022290	protein_coding		ENSSSCG00000014430	ABLIM3	protein_coding				ENSSSCG00000016226		protein_coding		ENSSSCG00000013335	ENSG00000205213	LGR4				ENSSSCG00000014431	AFAP1L1	ENSG00000157510
ENSSSCG00000011212	protein_coding			ENSSSCG00000011721	protein_coding		ENSSSCG00000014431	AFAP1L1	protein_coding				ENSSSCG00000016239	NYAP2	protein_coding		ENSSSCG00000013336	ENSG00000109881	CCDC34				ENSSSCG00000014432	GRPEL2	ENSG00000164284
ENSSSCG00000021912	protein_coding			ENSSSCG00000011998	protein_coding		ENSSSCG00000014432	GRPEL2	protein_coding				ENSSSCG00000016245	COL4A3	protein_coding		ENSSSCG00000013338	ENSG00000148942	SLC5A12				ENSSSCG00000014433	PCYOX1L	ENSG00000145882
ENSSSCG00000022988	protein_coding			ENSSSCG00000027745	protein_coding		ENSSSCG00000014433	PCYOX1L	protein_coding				ENSSSCG00000016254		protein_coding		ENSSSCG00000013340	ENSG00000169550	MUC15				ENSSSCG00000014443	CAMK2A	ENSG00000070808
ENSSSCG00000020673	protein_coding			ENSSSCG00000011722	protein_coding		ENSSSCG00000014436	ARHGEF37	protein_coding				ENSSSCG00000016255	DAW1	protein_coding		ENSSSCG00000014082	ENSG00000122008	POLK				ENSSSCG00000014447	SLC6A7	ENSG00000011083
ENSSSCG00000029038	protein_coding			ENSSSCG00000012000	protein_coding		ENSSSCG00000014437	PPARGC1B	protein_coding				ENSSSCG00000016330		protein_coding		ENSSSCG00000014083	ENSG00000189045	ANKDD1B				ENSSSCG00000015667	MBD5	ENSG00000204406
ENSSSCG00000023028	protein_coding			ENSSSCG00000012001	protein_coding		ENSSSCG00000014440	HMGXB3	protein_coding				ENSSSCG00000016331	RAMP1	protein_coding		ENSSSCG00000014136	ENSG00000038427	VCAN				ENSSSCG00000015668	ORC4	ENSG00000115947
ENSSSCG00000011628	protein_coding			ENSSSCG00000024205	protein_coding		ENSSSCG00000014443	CAMK2A	protein_coding				ENSSSCG00000016332	RBM44	protein_coding		ENSSSCG00000014231	ENSG00000181867	FTMT				ENSSSCG00000015670	GTDC1	ENSG00000121964
ENSSSCG00000022632	protein_coding			ENSSSCG00000011639	protein_coding		ENSSSCG00000014447	SLC6A7	protein_coding				ENSSSCG00000016334	SCLY	protein_coding		ENSSSCG00000014233	ENSG00000250803					ENSSSCG00000015689	DARS1	ENSG00000115866
ENSSSCG00000023871	protein_coding			ENSSSCG00000023582	protein_coding		ENSSSCG00000015667	MBD5	protein_coding				ENSSSCG00000016335	ESPNL	protein_coding		ENSSSCG00000014235						ENSSSCG00000015711	DPP10	ENSG00000175497
ENSSSCG00000028571	protein_coding			ENSSSCG00000029511	protein_coding		ENSSSCG00000015668	ORC4	protein_coding				ENSSSCG00000016337	ERFE	protein_coding		ENSSSCG00000014238	ENSG00000061455	PRDM6				ENSSSCG00000015746	DLGAP2	ENSG00000198010
ENSSSCG00000026654	protein_coding			ENSSSCG00000011641	protein_coding		ENSSSCG00000015670	GTDC1	protein_coding				ENSSSCG00000016339	ILKAP	protein_coding		ENSSSCG00000014240	ENSG00000151292	CSNK1G3				ENSSSCG00000015747	MYOM2	ENSG00000036448
ENSSSCG00000029488	protein_coding			ENSSSCG00000022325	protein_coding		ENSSSCG00000015711	DPP10	protein_coding				ENSSSCG00000016340	ASB1	protein_coding		ENSSSCG00000014259	ENSG00000145808	ADAMTS19				ENSSSCG00000016049	HIBCH	ENSG00000198130
ENSSSCG00000012088	protein_coding			ENSSSCG00000030016	protein_coding		ENSSSCG00000015746	DLGAP2	protein_coding				ENSSSCG00000016343	TWIST2	protein_coding		ENSSSCG00000014261	ENSG00000186367	MINAR2				ENSSSCG00000016117	CARF	ENSG00000138380
ENSSSCG00000028846	protein_coding			ENSSSCG00000012005	protein_coding		ENSSSCG00000015747	MYOM2	protein_coding				ENSSSCG00000016346	MAD2L1BP	protein_coding		ENSSSCG00000014264	ENSG00000169567	HINT1				ENSSSCG00000016122	CTLA4	ENSG00000163599
ENSSSCG00000023041	protein_coding			ENSSSCG00000012006	protein_coding		ENSSSCG00000016049	HIBCH	protein_coding				ENSSSCG00000016365		protein_coding		ENSSSCG00000014303	ENSG00000043143	JADE2				ENSSSCG00000016159	CPS1	ENSG00000021826
ENSSSCG00000011630	protein_coding			ENSSSCG00000025294	protein_coding		ENSSSCG00000016117	CARF	protein_coding				ENSSSCG00000016370	SEPTIN2	protein_coding		ENSSSCG00000014304	ENSG00000113615	SEC24A				ENSSSCG00000016166	SPAG16	ENSG00000144451
ENSSSCG00000028022	protein_coding			ENSSSCG00000028197	protein_coding		ENSSSCG00000016122	CTLA4	protein_coding				ENSSSCG00000016376	PPP1R7	protein_coding		ENSSSCG00000014310	ENSG00000145824	CXCL14				ENSSSCG00000016223	ACSL3	ENSG00000123983
ENSSSCG00000030729	lincRNA			ENSSSCG00000012029	protein_coding		ENSSSCG00000016159	CPS1	protein_coding				ENSSSCG00000016381	SNED1	protein_coding		ENSSSCG00000014311	ENSG00000145832	SLC25A48				ENSSSCG00000016224	GK	ENSG00000198814
ENSSSCG00000011718	pseudogene			ENSSSCG00000026075	protein_coding		ENSSSCG00000016166	SPAG16	protein_coding				ENSSSCG00000016402	AGXT	protein_coding		ENSSSCG00000014430	ENSG00000173210	ABLIM3				ENSSSCG00000016224	GK3P	ENSG00000229894
ENSSSCG00000011945	pseudogene			ENSSSCG00000025997	protein_coding		ENSSSCG00000016224		protein_coding				ENSSSCG00000016403	VIPR2	protein_coding		ENSSSCG00000014431	ENSG00000157510	AFAP1L1				ENSSSCG00000016226	FARSB	ENSG00000116120
ENSSSCG00000011631	protein_coding			ENSSSCG00000024623	protein_coding		ENSSSCG00000016226		protein_coding				ENSSSCG00000016406	ESYT2	protein_coding		ENSSSCG00000014432	ENSG00000164284	GRPEL2				ENSSSCG00000016239	NYAP2	ENSG00000144460
ENSSSCG00000021108	protein_coding			ENSSSCG00000022164	protein_coding		ENSSSCG00000016239	NYAP2	protein_coding				ENSSSCG00000016410	MNX1	protein_coding		ENSSSCG00000014433	ENSG00000145882	PCYOX1L				ENSSSCG00000016245	COL4A3	ENSG00000169031
ENSSSCG00000030453	protein_coding			ENSSSCG00000028137	protein_coding		ENSSSCG00000016245	COL4A3	protein_coding				ENSSSCG00000016412	LMBR1	protein_coding		ENSSSCG00000014436	ENSG00000183111	ARHGEF37				ENSSSCG00000016254	CCL20	ENSG00000115009
ENSSSCG00000011635	protein_coding			ENSSSCG00000029627	protein_coding		ENSSSCG00000016254		protein_coding				ENSSSCG00000016414		protein_coding		ENSSSCG00000014437	ENSG00000155846	PPARGC1B				ENSSSCG00000016255	DAW1	ENSG00000123977
ENSSSCG00000011636	protein_coding			ENSSSCG00000025525	protein_coding		ENSSSCG00000016255	DAW1	protein_coding				ENSSSCG00000016416	SHH	protein_coding		ENSSSCG00000014440	ENSG00000113716	HMGXB3				ENSSSCG00000016330	LRRFIP1	ENSG00000124831
ENSSSCG00000011465	protein_coding			ENSSSCG00000021791	protein_coding		ENSSSCG00000016330		protein_coding				ENSSSCG00000016597	POT1	protein_coding		ENSSSCG00000014443	ENSG00000070808	CAMK2A				ENSSSCG00000016331	RAMP1	ENSG00000132329
ENSSSCG00000011637	protein_coding			ENSSSCG00000011959	protein_coding		ENSSSCG00000016331	RAMP1	protein_coding				ENSSSCG00000016600	TMEM229A	protein_coding		ENSSSCG00000014447	ENSG00000011083	SLC6A7				ENSSSCG00000016332	RBM44	ENSG00000177483
ENSSSCG00000021966	protein_coding			ENSSSCG00000012009	protein_coding		ENSSSCG00000016332	RBM44	protein_coding				ENSSSCG00000016604	WASL	protein_coding		ENSSSCG00000015667	ENSG00000204406	MBD5				ENSSSCG00000016334	SCLY	ENSG00000132330
ENSSSCG00000028605	protein_coding			ENSSSCG00000026488	protein_coding		ENSSSCG00000016334	SCLY	protein_coding				ENSSSCG00000016608	IQUB	protein_coding		ENSSSCG00000015668	ENSG00000115947	ORC4				ENSSSCG00000016335	ESPNL	ENSG00000144488
ENSSSCG00000028203	protein_coding			ENSSSCG00000008882	protein_coding		ENSSSCG00000016335	ESPNL	protein_coding				ENSSSCG00000016609	SLC13A1	protein_coding		ENSSSCG00000015670	ENSG00000121964	GTDC1				ENSSSCG00000016337	ERFE	ENSG00000178752
ENSSSCG00000011640	protein_coding			ENSSSCG00000027017	protein_coding		ENSSSCG00000016337	ERFE	protein_coding				ENSSSCG00000016613	AASS	protein_coding		ENSSSCG00000015711	ENSG00000175497	DPP10				ENSSSCG00000016339	ILKAP	ENSG00000132323
ENSSSCG00000020751	snRNA			ENSSSCG00000028843	protein_coding		ENSSSCG00000016339	ILKAP	protein_coding				ENSSSCG00000016616	FAM3C	protein_coding		ENSSSCG00000015746	ENSG00000198010	DLGAP2				ENSSSCG00000016340	ASB1	ENSG00000065802
ENSSSCG00000018164	miRNA			ENSSSCG00000028079	protein_coding		ENSSSCG00000016340	ASB1	protein_coding				ENSSSCG00000016620	TSPAN12	protein_coding		ENSSSCG00000015747	ENSG00000036448	MYOM2				ENSSSCG00000016343	TWIST2	ENSG00000233608
ENSSSCG00000018744	snRNA			ENSSSCG00000011210	protein_coding		ENSSSCG00000016343	TWIST2	protein_coding				ENSSSCG00000016623		protein_coding		ENSSSCG00000016049	ENSG00000198130	HIBCH				ENSSSCG00000016346	MAD2L1BP	ENSG00000124688
ENSSSCG00000021362	snRNA			ENSSSCG00000012020	protein_coding		ENSSSCG00000016346	MAD2L1BP	protein_coding				ENSSSCG00000016625	CTTNBP2	protein_coding		ENSSSCG00000016117	ENSG00000138380	CARF				ENSSSCG00000016365	ANKMY1	ENSG00000144504
ENSSSCG00000027488	snRNA			ENSSSCG00000011212	protein_coding		ENSSSCG00000016365		protein_coding				ENSSSCG00000016640	PPP1R3A	protein_coding		ENSSSCG00000016122	ENSG00000163599	CTLA4				ENSSSCG00000016370	SEPTIN2	ENSG00000168385
ENSSSCG00000019839	miRNA			ENSSSCG00000021912	protein_coding		ENSSSCG00000016370	SEPTIN2	protein_coding				ENSSSCG00000016642	GPR85	protein_coding		ENSSSCG00000016159	ENSG00000021826	CPS1				ENSSSCG00000016376	PPP1R7	ENSG00000115685
ENSSSCG00000023705	snRNA			ENSSSCG00000022988	protein_coding		ENSSSCG00000016376	PPP1R7	protein_coding				ENSSSCG00000016698	HOXA11	protein_coding		ENSSSCG00000016166	ENSG00000144451	SPAG16				ENSSSCG00000016381	SNED1	ENSG00000162804
ENSSSCG00000019913	snoRNA			ENSSSCG00000020673	protein_coding		ENSSSCG00000016381	SNED1	protein_coding				ENSSSCG00000016701	HOXA7	protein_coding		ENSSSCG00000016224	ENSG00000198814	GK				ENSSSCG00000016402	AGXT	ENSG00000172482
ENSSSCG00000028013	snRNA			ENSSSCG00000029038	protein_coding		ENSSSCG00000016403	VIPR2	protein_coding				ENSSSCG00000016703	HOXA5	protein_coding		ENSSSCG00000016224	ENSG00000229894	GK3P				ENSSSCG00000016403	VIPR2	ENSG00000106018
ENSSSCG00000020429	rRNA			ENSSSCG00000023028	protein_coding		ENSSSCG00000016406	ESYT2	protein_coding				ENSSSCG00000016808	C5orf22	protein_coding		ENSSSCG00000016226	ENSG00000116120	FARSB				ENSSSCG00000016406	ESYT2	ENSG00000117868
ENSSSCG00000010645	protein_coding			ENSSSCG00000011628	protein_coding		ENSSSCG00000016410	MNX1	protein_coding				ENSSSCG00000016831	SPEF2	protein_coding		ENSSSCG00000016239	ENSG00000144460	NYAP2				ENSSSCG00000016410	MNX1	ENSG00000130675
ENSSSCG00000010647	protein_coding			ENSSSCG00000022632	protein_coding		ENSSSCG00000016412	LMBR1	protein_coding				ENSSSCG00000016832	IL7R	protein_coding		ENSSSCG00000016245	ENSG00000169031	COL4A3				ENSSSCG00000016412	LMBR1	ENSG00000105983
ENSSSCG00000027984	protein_coding			ENSSSCG00000023871	protein_coding		ENSSSCG00000016414		protein_coding				ENSSSCG00000016835	SKP2	protein_coding		ENSSSCG00000016254	ENSG00000115009	CCL20				ENSSSCG00000016414	RNF32	ENSG00000105982
ENSSSCG00000021075	protein_coding			ENSSSCG00000028571	protein_coding		ENSSSCG00000016416	SHH	protein_coding				ENSSSCG00000016837		protein_coding		ENSSSCG00000016255	ENSG00000123977	DAW1				ENSSSCG00000016416	SHH	ENSG00000164690
ENSSSCG00000010426	protein_coding			ENSSSCG00000026654	protein_coding		ENSSSCG00000016597	POT1	protein_coding				ENSSSCG00000016842	NIPBL	protein_coding		ENSSSCG00000016330	ENSG00000124831	LRRFIP1				ENSSSCG00000016597	POT1	ENSG00000128513
ENSSSCG00000010457	protein_coding			ENSSSCG00000029488	protein_coding		ENSSSCG00000016600	TMEM229A	protein_coding				ENSSSCG00000016876	C5orf34	protein_coding		ENSSSCG00000016331	ENSG00000132329	RAMP1				ENSSSCG00000016600	TMEM229A	ENSG00000234224
ENSSSCG00000009994	protein_coding			ENSSSCG00000012088	protein_coding		ENSSSCG00000016604	WASL	protein_coding				ENSSSCG00000016877	NNT	protein_coding		ENSSSCG00000016332	ENSG00000177483	RBM44				ENSSSCG00000016604	WASL	ENSG00000106299
ENSSSCG00000010649	protein_coding			ENSSSCG00000028846	protein_coding		ENSSSCG00000016608	IQUB	protein_coding				ENSSSCG00000016882	PARP8	protein_coding		ENSSSCG00000016334	ENSG00000132330	SCLY				ENSSSCG00000016608	IQUB	ENSG00000164675
ENSSSCG00000010428	protein_coding			ENSSSCG00000023041	protein_coding		ENSSSCG00000016609	SLC13A1	protein_coding				ENSSSCG00000016884	PELO	protein_coding		ENSSSCG00000016335	ENSG00000144488	ESPNL				ENSSSCG00000016609	SLC13A1	ENSG00000081800
ENSSSCG00000010306	protein_coding			ENSSSCG00000011630	protein_coding		ENSSSCG00000016613	AASS	protein_coding				ENSSSCG00000016885	ITGA1	protein_coding		ENSSSCG00000016337	ENSG00000178752	ERFE				ENSSSCG00000016613	AASS	ENSG00000008311
ENSSSCG00000009995	protein_coding			ENSSSCG00000028022	protein_coding		ENSSSCG00000016616	FAM3C	protein_coding				ENSSSCG00000016903	GZMA	protein_coding		ENSSSCG00000016339	ENSG00000132323	ILKAP				ENSSSCG00000016616	FAM3C	ENSG00000196937
ENSSSCG00000010430	protein_coding			ENSSSCG00000030729	lincRNA		ENSSSCG00000016620	TSPAN12	protein_coding				ENSSSCG00000016911	MTREX	protein_coding		ENSSSCG00000016340	ENSG00000065802	ASB1				ENSSSCG00000016620	TSPAN12	ENSG00000106025
ENSSSCG00000010307	protein_coding			ENSSSCG00000011718	pseudogene		ENSSSCG00000016623		protein_coding				ENSSSCG00000016913	DDX4	protein_coding		ENSSSCG00000016343	ENSG00000233608	TWIST2				ENSSSCG00000016623	POTEA	ENSG00000188877
ENSSSCG00000010431	protein_coding			ENSSSCG00000011945	pseudogene		ENSSSCG00000016625	CTTNBP2	protein_coding				ENSSSCG00000016916	IL6ST	protein_coding		ENSSSCG00000016346	ENSG00000124688	MAD2L1BP				ENSSSCG00000016625	CTTNBP2	ENSG00000077063
ENSSSCG00000010308	protein_coding			ENSSSCG00000011631	protein_coding		ENSSSCG00000016640	PPP1R3A	protein_coding				ENSSSCG00000016917	ANKRD55	protein_coding		ENSSSCG00000016365	ENSG00000144504	ANKMY1				ENSSSCG00000016640	PPP1R3A	ENSG00000154415
ENSSSCG00000010309	protein_coding			ENSSSCG00000021108	protein_coding		ENSSSCG00000016642	GPR85	protein_coding				ENSSSCG00000016918	MAP3K1	protein_coding		ENSSSCG00000016370	ENSG00000168385	SEPTIN2				ENSSSCG00000016642	GPR85	ENSG00000164604
ENSSSCG00000010652	protein_coding			ENSSSCG00000030453	protein_coding		ENSSSCG00000016808	C5orf22	protein_coding				ENSSSCG00000016919	SETD9	protein_coding		ENSSSCG00000016376	ENSG00000115685	PPP1R7				ENSSSCG00000016698	HOXA11	ENSG00000005073
ENSSSCG00000010343	pseudogene			ENSSSCG00000011635	protein_coding		ENSSSCG00000016831	SPEF2	protein_coding				ENSSSCG00000017112	IRX4	protein_coding		ENSSSCG00000016381	ENSG00000162804	SNED1				ENSSSCG00000016701	HOXA7	ENSG00000122592
ENSSSCG00000010427	processed_transcript			ENSSSCG00000011636	protein_coding		ENSSSCG00000016832	IL7R	protein_coding				ENSSSCG00000017114	NDUFS6	protein_coding		ENSSSCG00000016403	ENSG00000106018	VIPR2				ENSSSCG00000016703	HOXA5	ENSG00000106004
ENSSSCG00000010435	protein_coding			ENSSSCG00000011465	protein_coding		ENSSSCG00000016835	SKP2	protein_coding				ENSSSCG00000017116	LPCAT1	protein_coding		ENSSSCG00000016406	ENSG00000117868	ESYT2				ENSSSCG00000016808	C5orf22	ENSG00000082213
ENSSSCG00000010653	protein_coding			ENSSSCG00000011637	protein_coding		ENSSSCG00000016837		protein_coding				ENSSSCG00000017118	TERT	protein_coding		ENSSSCG00000016410	ENSG00000130675	MNX1				ENSSSCG00000016831	SPEF2	ENSG00000152582
ENSSSCG00000010467	protein_coding			ENSSSCG00000021966	protein_coding		ENSSSCG00000016842	NIPBL	protein_coding				ENSSSCG00000017119	CLPTM1L	protein_coding		ENSSSCG00000016412	ENSG00000105983	LMBR1				ENSSSCG00000016832	IL7R	ENSG00000168685
ENSSSCG00000010654	protein_coding			ENSSSCG00000011257	protein_coding		ENSSSCG00000016876	C5orf34	protein_coding				ENSSSCG00000017121	SLC6A3	protein_coding		ENSSSCG00000016414	ENSG00000105982	RNF32				ENSSSCG00000016835	SKP2	ENSG00000145604
ENSSSCG00000030345	protein_coding			ENSSSCG00000028605	protein_coding		ENSSSCG00000016877	NNT	protein_coding				ENSSSCG00000018164	ssc-let-7c	miRNA		ENSSSCG00000016416	ENSG00000164690	SHH				ENSSSCG00000016837
ENSSSCG00000010248	protein_coding			ENSSSCG00000028203	protein_coding		ENSSSCG00000016882	PARP8	protein_coding				ENSSSCG00000018546	U2	snRNA		ENSSSCG00000016597	ENSG00000128513	POT1				ENSSSCG00000016842	NIPBL	ENSG00000164190
ENSSSCG00000010437	protein_coding			ENSSSCG00000011640	protein_coding		ENSSSCG00000016884	PELO	protein_coding				ENSSSCG00000018679	U4	snRNA		ENSSSCG00000016600	ENSG00000234224	TMEM229A				ENSSSCG00000016876	C5orf34	ENSG00000172244
ENSSSCG00000023374	protein_coding			ENSSSCG00000011258	protein_coding		ENSSSCG00000016885	ITGA1	protein_coding				ENSSSCG00000018744	U6	snRNA		ENSSSCG00000016604	ENSG00000106299	WASL				ENSSSCG00000016877	NNT	ENSG00000112992
ENSSSCG00000010469	protein_coding			ENSSSCG00000020751	snRNA		ENSSSCG00000016903	GZMA	protein_coding				ENSSSCG00000018780	U6	snRNA		ENSSSCG00000016608	ENSG00000164675	IQUB				ENSSSCG00000016882	PARP8	ENSG00000151883
ENSSSCG00000010658	protein_coding			ENSSSCG00000018164	miRNA		ENSSSCG00000016911	MTREX	protein_coding				ENSSSCG00000018875	ssc-mir-582	miRNA		ENSSSCG00000016609	ENSG00000081800	SLC13A1				ENSSSCG00000016884	PELO	ENSG00000152684
ENSSSCG00000010003	protein_coding			ENSSSCG00000018744	snRNA		ENSSSCG00000016913	DDX4	protein_coding				ENSSSCG00000019195	U6	snRNA		ENSSSCG00000016613	ENSG00000008311	AASS				ENSSSCG00000016885	ITGA1	ENSG00000213949
ENSSSCG00000010024	protein_coding			ENSSSCG00000021362	snRNA		ENSSSCG00000016916	IL6ST	protein_coding				ENSSSCG00000019557	U6	snRNA		ENSSSCG00000016616	ENSG00000196937	FAM3C				ENSSSCG00000016903	GZMA	ENSG00000145649
ENSSSCG00000010312	protein_coding			ENSSSCG00000027488	snRNA		ENSSSCG00000016917	ANKRD55	protein_coding				ENSSSCG00000019632	U6	snRNA		ENSSSCG00000016620	ENSG00000106025	TSPAN12				ENSSSCG00000016911	MTREX	ENSG00000039123
ENSSSCG00000010046	protein_coding			ENSSSCG00000019839	miRNA		ENSSSCG00000016918	MAP3K1	protein_coding				ENSSSCG00000019839	MIR99A	miRNA		ENSSSCG00000016623	ENSG00000188877	POTEA				ENSSSCG00000016913	DDX4	ENSG00000152670
ENSSSCG00000010440	protein_coding			ENSSSCG00000023705	snRNA		ENSSSCG00000016919	SETD9	protein_coding				ENSSSCG00000019913	SNORD22	snoRNA		ENSSSCG00000016625	ENSG00000077063	CTTNBP2				ENSSSCG00000016916	IL6ST	ENSG00000134352
ENSSSCG00000010048	protein_coding			ENSSSCG00000019913	snoRNA		ENSSSCG00000017112	IRX4	protein_coding				ENSSSCG00000020146	SNORA70	snoRNA		ENSSSCG00000016640	ENSG00000154415	PPP1R3A				ENSSSCG00000016917	ANKRD55	ENSG00000164512
ENSSSCG00000010025	protein_coding			ENSSSCG00000028013	snRNA		ENSSSCG00000017114	NDUFS6	protein_coding				ENSSSCG00000020232	U6	snRNA		ENSSSCG00000016642	ENSG00000164604	GPR85				ENSSSCG00000016918	MAP3K1	ENSG00000095015
ENSSSCG00000010313	protein_coding			ENSSSCG00000020429	rRNA		ENSSSCG00000017116	LPCAT1	protein_coding				ENSSSCG00000020314	U6	snRNA		ENSSSCG00000016808	ENSG00000082213	C5orf22				ENSSSCG00000016919	SETD9	ENSG00000155542
ENSSSCG00000010052	protein_coding			ENSSSCG00000010645	protein_coding		ENSSSCG00000017118	TERT	protein_coding				ENSSSCG00000020452	SNORA70	snoRNA		ENSSSCG00000016831	ENSG00000152582	SPEF2				ENSSSCG00000017112	IRX4	ENSG00000113430
ENSSSCG00000010006	protein_coding			ENSSSCG00000010647	protein_coding		ENSSSCG00000017119	CLPTM1L	protein_coding				ENSSSCG00000020673		protein_coding		ENSSSCG00000016832	ENSG00000168685	IL7R				ENSSSCG00000017114	NDUFS6	ENSG00000145494
ENSSSCG00000010471	protein_coding			ENSSSCG00000027984	protein_coding		ENSSSCG00000017121	SLC6A3	protein_coding				ENSSSCG00000020714		protein_coding		ENSSSCG00000016835	ENSG00000145604	SKP2				ENSSSCG00000017116	LPCAT1	ENSG00000153395
ENSSSCG00000010007	protein_coding			ENSSSCG00000021075	protein_coding		ENSSSCG00000018164	ssc-let-7c	miRNA				ENSSSCG00000020790	COPS9	protein_coding		ENSSSCG00000016837						ENSSSCG00000017118	TERT	ENSG00000164362
ENSSSCG00000010473	protein_coding			ENSSSCG00000010426	protein_coding		ENSSSCG00000018546	U2	snRNA				ENSSSCG00000021075	TDRD1	protein_coding		ENSSSCG00000016842	ENSG00000164190	NIPBL				ENSSSCG00000017119	CLPTM1L	ENSG00000049656
ENSSSCG00000024081	protein_coding			ENSSSCG00000010457	protein_coding		ENSSSCG00000018679	U4	snRNA				ENSSSCG00000021204	HOXA10	protein_coding		ENSSSCG00000016876	ENSG00000172244	C5orf34				ENSSSCG00000017121	SLC6A3	ENSG00000142319
ENSSSCG00000010442	protein_coding			ENSSSCG00000009994	protein_coding		ENSSSCG00000018744	U6	snRNA				ENSSSCG00000021652	LSM8	protein_coding		ENSSSCG00000016877	ENSG00000112992	NNT				ENSSSCG00000018164	MIRLET7C	ENSG00000199030
ENSSSCG00000010053	protein_coding			ENSSSCG00000010649	protein_coding		ENSSSCG00000018780	U6	snRNA				ENSSSCG00000021791	SENP7	protein_coding		ENSSSCG00000016882	ENSG00000151883	PARP8				ENSSSCG00000018546
ENSSSCG00000010001	protein_coding			ENSSSCG00000010428	protein_coding		ENSSSCG00000018875	ssc-mir-582	miRNA				ENSSSCG00000021885	MDFIC	protein_coding		ENSSSCG00000016884	ENSG00000152684	PELO				ENSSSCG00000018679
ENSSSCG00000010472	protein_coding			ENSSSCG00000010306	protein_coding		ENSSSCG00000019195	U6	snRNA				ENSSSCG00000021966	TOPBP1	protein_coding		ENSSSCG00000016885	ENSG00000213949	ITGA1				ENSSSCG00000018744	RNU6-820P	ENSG00000207000
ENSSSCG00000010011	protein_coding			ENSSSCG00000009995	protein_coding		ENSSSCG00000019557	U6	snRNA				ENSSSCG00000021973	GPX8	protein_coding		ENSSSCG00000016903	ENSG00000145649	GZMA				ENSSSCG00000018744	RNU6-45P	ENSG00000207200
ENSSSCG00000022465	protein_coding			ENSSSCG00000010430	protein_coding		ENSSSCG00000019632	U6	snRNA				ENSSSCG00000021988	TUSC3	protein_coding		ENSSSCG00000016911	ENSG00000039123	MTREX				ENSSSCG00000018744	RNU6-1067P	ENSG00000207483
ENSSSCG00000023310	protein_coding			ENSSSCG00000010307	protein_coding		ENSSSCG00000019839	MIR99A	miRNA				ENSSSCG00000022105	SUCNR1	protein_coding		ENSSSCG00000016913	ENSG00000152670	DDX4				ENSSSCG00000018780
ENSSSCG00000010676	protein_coding			ENSSSCG00000010431	protein_coding		ENSSSCG00000019913	SNORD22	snoRNA				ENSSSCG00000022164		protein_coding		ENSSSCG00000016916	ENSG00000134352	IL6ST				ENSSSCG00000018875	MIR582	ENSG00000202601
ENSSSCG00000010678	protein_coding			ENSSSCG00000010308	protein_coding		ENSSSCG00000020146	SNORA70	snoRNA				ENSSSCG00000022290	UMODL1	protein_coding		ENSSSCG00000016917	ENSG00000164512	ANKRD55				ENSSSCG00000019195
ENSSSCG00000010229	protein_coding			ENSSSCG00000010309	protein_coding		ENSSSCG00000020232	U6	snRNA				ENSSSCG00000022691	SNORD28	snoRNA		ENSSSCG00000016918	ENSG00000095015	MAP3K1				ENSSSCG00000019557
ENSSSCG00000010315	protein_coding			ENSSSCG00000010652	protein_coding		ENSSSCG00000020314	U6	snRNA				ENSSSCG00000022829	U6	snRNA		ENSSSCG00000016919	ENSG00000155542	SETD9				ENSSSCG00000019632
ENSSSCG00000010474	protein_coding			ENSSSCG00000010343	pseudogene		ENSSSCG00000020452	SNORA70	snoRNA				ENSSSCG00000022988	TSPEAR	protein_coding		ENSSSCG00000017112	ENSG00000113430	IRX4				ENSSSCG00000019839	MIR99A	ENSG00000207638
ENSSSCG00000010054	protein_coding			ENSSSCG00000010427	processed_transcript		ENSSSCG00000020673		protein_coding				ENSSSCG00000023028	JAM2	protein_coding		ENSSSCG00000017114	ENSG00000145494	NDUFS6				ENSSSCG00000019913
ENSSSCG00000010012	protein_coding			ENSSSCG00000010435	protein_coding		ENSSSCG00000020714		protein_coding				ENSSSCG00000023041	PCBP3	protein_coding		ENSSSCG00000017116	ENSG00000153395	LPCAT1				ENSSSCG00000020146	SNORA70	ENSG00000202379
ENSSSCG00000010014	protein_coding			ENSSSCG00000010653	protein_coding		ENSSSCG00000020790	COPS9	protein_coding				ENSSSCG00000023155	CLN8	protein_coding		ENSSSCG00000017118	ENSG00000164362	TERT				ENSSSCG00000020146	SNORA70	ENSG00000206886
ENSSSCG00000010015	protein_coding			ENSSSCG00000010467	protein_coding		ENSSSCG00000021075	TDRD1	protein_coding				ENSSSCG00000023374	SRGN	protein_coding		ENSSSCG00000017119	ENSG00000049656	CLPTM1L				ENSSSCG00000020146	SNORA70	ENSG00000252969
ENSSSCG00000010060	protein_coding			ENSSSCG00000010654	protein_coding		ENSSSCG00000021652	LSM8	protein_coding				ENSSSCG00000023582	GPR149	protein_coding		ENSSSCG00000017121	ENSG00000142319	SLC6A3				ENSSSCG00000020146	SNORA70	ENSG00000253027
ENSSSCG00000028393	protein_coding			ENSSSCG00000030345	protein_coding		ENSSSCG00000021885	MDFIC	protein_coding				ENSSSCG00000023705	U6	snRNA		ENSSSCG00000018164	ENSG00000199030	MIRLET7C				ENSSSCG00000020232
ENSSSCG00000010232	protein_coding			ENSSSCG00000010248	protein_coding		ENSSSCG00000021966	TOPBP1	protein_coding				ENSSSCG00000023871	NAALADL2	protein_coding		ENSSSCG00000018546						ENSSSCG00000020314	RNU6-680P	ENSG00000207333
ENSSSCG00000010680	protein_coding			ENSSSCG00000010437	protein_coding		ENSSSCG00000021973	GPX8	protein_coding				ENSSSCG00000023891	GRM7	protein_coding		ENSSSCG00000018679						ENSSSCG00000020452
ENSSSCG00000010029	protein_coding			ENSSSCG00000023374	protein_coding		ENSSSCG00000021988	TUSC3	protein_coding				ENSSSCG00000024081	NRBF2	protein_coding		ENSSSCG00000018744	ENSG00000207000	RNU6-820P				ENSSSCG00000020673	KRTAP10-6	ENSG00000188155
ENSSSCG00000010234	protein_coding			ENSSSCG00000010469	protein_coding		ENSSSCG00000022656	SRFBP1	protein_coding				ENSSSCG00000024205	ARHGEF26	protein_coding		ENSSSCG00000018744	ENSG00000207200	RNU6-45P				ENSSSCG00000020673	KRTAP10-9	ENSG00000221837
ENSSSCG00000010235	protein_coding			ENSSSCG00000010658	protein_coding		ENSSSCG00000022691	SNORD28	snoRNA				ENSSSCG00000024336	TMPRSS2	protein_coding		ENSSSCG00000018744	ENSG00000207483	RNU6-1067P				ENSSSCG00000020673	KRTAP9-1	ENSG00000240542
ENSSSCG00000010621	protein_coding			ENSSSCG00000010003	protein_coding		ENSSSCG00000022806	LIN7C	protein_coding				ENSSSCG00000024550	UQCR10	protein_coding		ENSSSCG00000018780						ENSSSCG00000020714
ENSSSCG00000010017	protein_coding			ENSSSCG00000010024	protein_coding		ENSSSCG00000022829	U6	snRNA				ENSSSCG00000024623	USP25	protein_coding		ENSSSCG00000018875	ENSG00000202601	MIR582				ENSSSCG00000020790	COPS9	ENSG00000172428
ENSSSCG00000010756	protein_coding			ENSSSCG00000010312	protein_coding		ENSSSCG00000022988	TSPEAR	protein_coding				ENSSSCG00000024633	JAKMIP3	protein_coding		ENSSSCG00000019195						ENSSSCG00000021075	TDRD1	ENSG00000095627
ENSSSCG00000009974	protein_coding			ENSSSCG00000010046	protein_coding		ENSSSCG00000023028	JAM2	protein_coding				ENSSSCG00000024777	HDAC4	protein_coding		ENSSSCG00000019557						ENSSSCG00000021204	HOXA10	ENSG00000253293
ENSSSCG00000010759	protein_coding			ENSSSCG00000010440	protein_coding		ENSSSCG00000023041	PCBP3	protein_coding				ENSSSCG00000025221	PAXIP1	protein_coding		ENSSSCG00000019632						ENSSSCG00000021652	LSM8	ENSG00000128534
ENSSSCG00000010760	protein_coding			ENSSSCG00000010048	protein_coding		ENSSSCG00000023155	CLN8	protein_coding				ENSSSCG00000025228	TRAF3IP1	protein_coding		ENSSSCG00000019839	ENSG00000207638	MIR99A				ENSSSCG00000021791	SENP7	ENSG00000138468
ENSSSCG00000027988	protein_coding			ENSSSCG00000010025	protein_coding		ENSSSCG00000023374	SRGN	protein_coding				ENSSSCG00000025294	AIRE	protein_coding		ENSSSCG00000019913						ENSSSCG00000021885	MDFIC	ENSG00000135272
ENSSSCG00000010058	protein_coding			ENSSSCG00000010313	protein_coding		ENSSSCG00000023705	U6	snRNA				ENSSSCG00000025403		protein_coding		ENSSSCG00000020146	ENSG00000202379	SNORA70				ENSSSCG00000021966	TOPBP1	ENSG00000163781
ENSSSCG00000010290	protein_coding			ENSSSCG00000010052	protein_coding		ENSSSCG00000023871	NAALADL2	protein_coding				ENSSSCG00000025525	GATD3	protein_coding		ENSSSCG00000020146	ENSG00000206886	SNORA70				ENSSSCG00000021973	GPX8	ENSG00000164294
ENSSSCG00000010032	protein_coding			ENSSSCG00000010006	protein_coding		ENSSSCG00000024081	NRBF2	protein_coding				ENSSSCG00000025564	GAS2L1	protein_coding		ENSSSCG00000020146	ENSG00000252969	SNORA70				ENSSSCG00000021988	TUSC3	ENSG00000104723
ENSSSCG00000010056	protein_coding			ENSSSCG00000010471	protein_coding		ENSSSCG00000024550	UQCR10	protein_coding				ENSSSCG00000025729	IRS1	protein_coding		ENSSSCG00000020146	ENSG00000253027	SNORA70				ENSSSCG00000022105	SUCNR1	ENSG00000198829
ENSSSCG00000010236	protein_coding			ENSSSCG00000010007	protein_coding		ENSSSCG00000024633	JAKMIP3	protein_coding				ENSSSCG00000026488	UBE2E1	protein_coding		ENSSSCG00000020232						ENSSSCG00000022164	HSF2BP	ENSG00000160207
ENSSSCG00000010293	protein_coding			ENSSSCG00000010473	protein_coding		ENSSSCG00000024777	HDAC4	protein_coding				ENSSSCG00000026600	KLHL30	protein_coding		ENSSSCG00000020314	ENSG00000207333	RNU6-680P				ENSSSCG00000022290	UMODL1	ENSG00000177398
ENSSSCG00000029311	protein_coding			ENSSSCG00000024081	protein_coding		ENSSSCG00000025221	PAXIP1	protein_coding				ENSSSCG00000026661	PTPRN2	protein_coding		ENSSSCG00000020452						ENSSSCG00000022691	SNORA108	ENSG00000252284
ENSSSCG00000010687	protein_coding			ENSSSCG00000010442	protein_coding		ENSSSCG00000025228	TRAF3IP1	protein_coding				ENSSSCG00000026849	CCNO	protein_coding		ENSSSCG00000020673	ENSG00000188155	KRTAP10-6				ENSSSCG00000022829
ENSSSCG00000024633	protein_coding			ENSSSCG00000010053	protein_coding		ENSSSCG00000025564	GAS2L1	protein_coding				ENSSSCG00000026898	FAM149B1	protein_coding		ENSSSCG00000020673	ENSG00000221837	KRTAP10-9				ENSSSCG00000022988	TSPEAR	ENSG00000175894
ENSSSCG00000025564	protein_coding			ENSSSCG00000010001	protein_coding		ENSSSCG00000025729	IRS1	protein_coding				ENSSSCG00000027017	NR1D2	protein_coding		ENSSSCG00000020673	ENSG00000240542	KRTAP9-1				ENSSSCG00000023028	JAM2	ENSG00000154721
ENSSSCG00000010762	protein_coding			ENSSSCG00000010472	protein_coding		ENSSSCG00000026106	TXNDC15	protein_coding				ENSSSCG00000027287	PEDS1	protein_coding		ENSSSCG00000020714						ENSSSCG00000023041	PCBP3	ENSG00000183570
ENSSSCG00000010690	protein_coding			ENSSSCG00000010011	protein_coding		ENSSSCG00000026175	FAM81B	protein_coding				ENSSSCG00000027723		protein_coding		ENSSSCG00000020790	ENSG00000172428	COPS9				ENSSSCG00000023155	CLN8	ENSG00000182372
ENSSSCG00000009644	protein_coding			ENSSSCG00000022465	protein_coding		ENSSSCG00000026488	UBE2E1	protein_coding				ENSSSCG00000027745	ABCG1	protein_coding		ENSSSCG00000021075	ENSG00000095627	TDRD1				ENSSSCG00000023374	SRGN	ENSG00000122862
ENSSSCG00000010034	protein_coding			ENSSSCG00000023310	protein_coding		ENSSSCG00000026600	KLHL30	protein_coding				ENSSSCG00000027984	ZWINT	protein_coding		ENSSSCG00000021652	ENSG00000128534	LSM8				ENSSSCG00000023582	GPR149	ENSG00000174948
ENSSSCG00000010238	protein_coding			ENSSSCG00000010676	protein_coding		ENSSSCG00000026644	DDX46	protein_coding				ENSSSCG00000027988		lncRNA		ENSSSCG00000021885	ENSG00000135272	MDFIC				ENSSSCG00000023705	RNU6-698P	ENSG00000200393
ENSSSCG00000010295	protein_coding			ENSSSCG00000010678	protein_coding		ENSSSCG00000026661	PTPRN2	protein_coding				ENSSSCG00000028022	COL6A2	protein_coding		ENSSSCG00000021966	ENSG00000163781	TOPBP1				ENSSSCG00000023871	NAALADL2	ENSG00000177694
ENSSSCG00000010627	protein_coding			ENSSSCG00000010229	protein_coding		ENSSSCG00000026849	CCNO	protein_coding				ENSSSCG00000028197	PFKL	protein_coding		ENSSSCG00000021973	ENSG00000164294	GPX8				ENSSSCG00000023891	GRM7	ENSG00000196277
ENSSSCG00000009698	protein_coding			ENSSSCG00000010315	protein_coding		ENSSSCG00000026898	FAM149B1	protein_coding				ENSSSCG00000028203		protein_coding		ENSSSCG00000021988	ENSG00000104723	TUSC3				ENSSSCG00000024081	NRBF2	ENSG00000148572
ENSSSCG00000010055	protein_coding			ENSSSCG00000010474	protein_coding		ENSSSCG00000027017	NR1D2	protein_coding				ENSSSCG00000028239	FBXL7	protein_coding		ENSSSCG00000022656	ENSG00000151304	SRFBP1				ENSSSCG00000024205	ARHGEF26	ENSG00000114790
ENSSSCG00000009699	protein_coding			ENSSSCG00000010054	protein_coding		ENSSSCG00000027723		protein_coding				ENSSSCG00000028561	CD28	protein_coding		ENSSSCG00000022691	ENSG00000252284	SNORA108				ENSSSCG00000024336	TMPRSS2	ENSG00000184012
ENSSSCG00000010035	protein_coding			ENSSSCG00000010012	protein_coding		ENSSSCG00000027984	ZWINT	protein_coding				ENSSSCG00000028571	SLX9	protein_coding		ENSSSCG00000022806	ENSG00000148943	LIN7C				ENSSSCG00000024550	UQCR10	ENSG00000184076
ENSSSCG00000010764	protein_coding			ENSSSCG00000010014	protein_coding		ENSSSCG00000027988		lncRNA				ENSSSCG00000028707	NF2	protein_coding		ENSSSCG00000022829						ENSSSCG00000024623	USP25	ENSG00000155313
ENSSSCG00000027003	protein_coding			ENSSSCG00000010015	protein_coding		ENSSSCG00000028022	COL6A2	protein_coding				ENSSSCG00000028761		snRNA		ENSSSCG00000022988	ENSG00000175894	TSPEAR				ENSSSCG00000024633	JAKMIP3	ENSG00000188385
ENSSSCG00000010765	protein_coding			ENSSSCG00000010060	protein_coding		ENSSSCG00000028203		protein_coding				ENSSSCG00000029038		protein_coding		ENSSSCG00000023028	ENSG00000154721	JAM2				ENSSSCG00000024777	HDAC4	ENSG00000068024
ENSSSCG00000010628	protein_coding			ENSSSCG00000028393	protein_coding		ENSSSCG00000028239	FBXL7	protein_coding				ENSSSCG00000029253		protein_coding		ENSSSCG00000023041	ENSG00000183570	PCBP3				ENSSSCG00000025221	PAXIP1	ENSG00000157212
ENSSSCG00000010768	protein_coding			ENSSSCG00000010232	protein_coding		ENSSSCG00000028561	CD28	protein_coding				ENSSSCG00000029311	MYPN	protein_coding		ENSSSCG00000023155	ENSG00000182372	CLN8				ENSSSCG00000025228	TRAF3IP1	ENSG00000204104
ENSSSCG00000010770	protein_coding			ENSSSCG00000010680	protein_coding		ENSSSCG00000028571	SLX9	protein_coding				ENSSSCG00000029484	EMB	protein_coding		ENSSSCG00000023374	ENSG00000122862	SRGN				ENSSSCG00000025294	AIRE	ENSG00000160224
ENSSSCG00000009645	protein_coding			ENSSSCG00000010029	protein_coding		ENSSSCG00000028707	NF2	protein_coding				ENSSSCG00000029511	UBASH3A	protein_coding		ENSSSCG00000023705	ENSG00000200393	RNU6-698P				ENSSSCG00000025403
ENSSSCG00000010629	protein_coding			ENSSSCG00000010234	protein_coding		ENSSSCG00000028761		snRNA				ENSSSCG00000029627	PWP2	protein_coding		ENSSSCG00000023871	ENSG00000177694	NAALADL2				ENSSSCG00000025525	GATD3	ENSG00000160221
ENSSSCG00000010771	protein_coding			ENSSSCG00000010235	protein_coding		ENSSSCG00000028928		protein_coding				ENSSSCG00000029796	KBTBD11	protein_coding		ENSSSCG00000024081	ENSG00000148572	NRBF2				ENSSSCG00000025564	GAS2L1	ENSG00000185340
ENSSSCG00000009646	protein_coding			ENSSSCG00000010621	protein_coding		ENSSSCG00000029038		protein_coding				ENSSSCG00000030016	PDE9A	protein_coding		ENSSSCG00000024550	ENSG00000184076	UQCR10				ENSSSCG00000025729	IRS1	ENSG00000169047
ENSSSCG00000009702	protein_coding			ENSSSCG00000010017	protein_coding		ENSSSCG00000029253		protein_coding				ENSSSCG00000030112	MACROD2	protein_coding		ENSSSCG00000024633	ENSG00000188385	JAKMIP3				ENSSSCG00000026488	UBE2E1	ENSG00000170142
ENSSSCG00000026898	protein_coding			ENSSSCG00000010756	protein_coding		ENSSSCG00000029311	MYPN	protein_coding				ENSSSCG00000030345	INPP5J	protein_coding		ENSSSCG00000024777	ENSG00000068024	HDAC4				ENSSSCG00000026600	KLHL30	ENSG00000168427
ENSSSCG00000020712	protein_coding			ENSSSCG00000009974	protein_coding		ENSSSCG00000029484	EMB	protein_coding				ENSSSCG00000000598	SLC15A5	protein_coding		ENSSSCG00000025221	ENSG00000157212	PAXIP1				ENSSSCG00000026661	PTPRN2	ENSG00000155093
ENSSSCG00000010242	protein_coding			ENSSSCG00000010759	protein_coding		ENSSSCG00000029796	KBTBD11	protein_coding				ENSSSCG00000000601	PTPRO	protein_coding		ENSSSCG00000025228	ENSG00000204104	TRAF3IP1				ENSSSCG00000026849	CCNO	ENSG00000152669
ENSSSCG00000010241	protein_coding			ENSSSCG00000010760	protein_coding		ENSSSCG00000029805	RHOBTB3	protein_coding				ENSSSCG00000000602	RERG	protein_coding		ENSSSCG00000025564	ENSG00000185340	GAS2L1				ENSSSCG00000026898	FAM149B1	ENSG00000138286
ENSSSCG00000010243	protein_coding			ENSSSCG00000027988	protein_coding		ENSSSCG00000030112	MACROD2	protein_coding				ENSSSCG00000000605	ERP27	protein_coding		ENSSSCG00000025729	ENSG00000169047	IRS1				ENSSSCG00000027017	NR1D2	ENSG00000174738
ENSSSCG00000010245	protein_coding			ENSSSCG00000010058	protein_coding		ENSSSCG00000030345	INPP5J	protein_coding				ENSSSCG00000000607	ART4	protein_coding		ENSSSCG00000026106	ENSG00000113621	TXNDC15				ENSSSCG00000027287	PEDS1	ENSG00000240849
ENSSSCG00000010246	protein_coding			ENSSSCG00000010290	protein_coding		ENSSSCG00000000598	SLC15A5	protein_coding				ENSSSCG00000000610	SMCO3	protein_coding		ENSSSCG00000026175	ENSG00000153347	FAM81B				ENSSSCG00000027723	UBE2F	ENSG00000184182
ENSSSCG00000009649	protein_coding			ENSSSCG00000010032	protein_coding		ENSSSCG00000000601	PTPRO	protein_coding				ENSSSCG00000000611		protein_coding		ENSSSCG00000026488	ENSG00000170142	UBE2E1				ENSSSCG00000027745	ABCG1	ENSG00000160179
ENSSSCG00000010774	protein_coding			ENSSSCG00000010056	protein_coding		ENSSSCG00000000602	RERG	protein_coding				ENSSSCG00000000631	TAS2R9	protein_coding		ENSSSCG00000026600	ENSG00000168427	KLHL30				ENSSSCG00000027984	ZWINT	ENSG00000122952
ENSSSCG00000021153	protein_coding			ENSSSCG00000010236	protein_coding		ENSSSCG00000000605	ERP27	protein_coding				ENSSSCG00000000633	YBX3	protein_coding		ENSSSCG00000026644	ENSG00000145833	DDX46				ENSSSCG00000027988
ENSSSCG00000010783	protein_coding			ENSSSCG00000010293	protein_coding		ENSSSCG00000000607	ART4	protein_coding				ENSSSCG00000000634	STYK1	protein_coding		ENSSSCG00000026661	ENSG00000155093	PTPRN2				ENSSSCG00000028022	COL6A2	ENSG00000142173
ENSSSCG00000010782	protein_coding			ENSSSCG00000029311	protein_coding		ENSSSCG00000000610	SMCO3	protein_coding				ENSSSCG00000000635	MAGOHB	protein_coding		ENSSSCG00000026849	ENSG00000152669	CCNO				ENSSSCG00000028197	PFKL	ENSG00000141959
ENSSSCG00000010780	protein_coding			ENSSSCG00000010687	protein_coding		ENSSSCG00000000611		protein_coding				ENSSSCG00000000636		protein_coding		ENSSSCG00000026898	ENSG00000138286	FAM149B1				ENSSSCG00000028203
ENSSSCG00000010247	protein_coding			ENSSSCG00000024633	protein_coding		ENSSSCG00000000631	TAS2R9	protein_coding				ENSSSCG00000000638		protein_coding		ENSSSCG00000027017	ENSG00000174738	NR1D2				ENSSSCG00000028239	FBXL7	ENSG00000183580
ENSSSCG00000009650	protein_coding			ENSSSCG00000025564	protein_coding		ENSSSCG00000000633	YBX3	protein_coding				ENSSSCG00000000640		protein_coding		ENSSSCG00000027723	ENSG00000184182	UBE2F				ENSSSCG00000028561	CD28	ENSG00000178562
ENSSSCG00000010787	protein_coding			ENSSSCG00000010762	protein_coding		ENSSSCG00000000634	STYK1	protein_coding				ENSSSCG00000000645	GABARAPL1	protein_coding		ENSSSCG00000027984	ENSG00000122952	ZWINT				ENSSSCG00000028571	SLX9	ENSG00000160256
ENSSSCG00000028243	protein_coding			ENSSSCG00000010690	protein_coding		ENSSSCG00000000635	MAGOHB	protein_coding				ENSSSCG00000000651	CLEC12B	protein_coding		ENSSSCG00000027988						ENSSSCG00000028707	NF2	ENSG00000186575
ENSSSCG00000009979	protein_coding			ENSSSCG00000009644	protein_coding		ENSSSCG00000000636		protein_coding				ENSSSCG00000000653	CD69	protein_coding		ENSSSCG00000028022	ENSG00000142173	COL6A2				ENSSSCG00000028761	RNU6ATAC41P	ENSG00000221527
ENSSSCG00000010790	protein_coding			ENSSSCG00000010034	protein_coding		ENSSSCG00000000638		protein_coding				ENSSSCG00000000656	CLEC2B	protein_coding		ENSSSCG00000028203						ENSSSCG00000029038	KRTAP10-6	ENSG00000188155
ENSSSCG00000010791	protein_coding			ENSSSCG00000010238	protein_coding		ENSSSCG00000000640		protein_coding				ENSSSCG00000000659		protein_coding		ENSSSCG00000028239	ENSG00000183580	FBXL7				ENSSSCG00000029038	KRTAP10-9	ENSG00000221837
ENSSSCG00000028707	protein_coding			ENSSSCG00000010295	protein_coding		ENSSSCG00000000645	GABARAPL1	protein_coding				ENSSSCG00000000660	A2M	protein_coding		ENSSSCG00000028561	ENSG00000178562	CD28				ENSSSCG00000029038	KRTAP9-1	ENSG00000240542
ENSSSCG00000009990	protein_coding			ENSSSCG00000010627	protein_coding		ENSSSCG00000000651	CLEC12B	protein_coding				ENSSSCG00000000661	PHC1	protein_coding		ENSSSCG00000028571	ENSG00000160256	SLX9				ENSSSCG00000029253
ENSSSCG00000024550	protein_coding			ENSSSCG00000009698	protein_coding		ENSSSCG00000000653	CD69	protein_coding				ENSSSCG00000000782	C12orf40	protein_coding		ENSSSCG00000028707	ENSG00000186575	NF2				ENSSSCG00000029311	MYPN	ENSG00000138347
ENSSSCG00000025746	protein_coding			ENSSSCG00000010055	protein_coding		ENSSSCG00000000656	CLEC2B	protein_coding				ENSSSCG00000000784	LRRK2	protein_coding		ENSSSCG00000028761	ENSG00000221527	RNU6ATAC41P				ENSSSCG00000029484	EMB	ENSG00000170571
ENSSSCG00000009653	protein_coding			ENSSSCG00000009699	protein_coding		ENSSSCG00000000659		protein_coding				ENSSSCG00000000789	CNTN1	protein_coding		ENSSSCG00000028928						ENSSSCG00000029511	UBASH3A	ENSG00000160185
ENSSSCG00000022148	protein_coding			ENSSSCG00000010035	protein_coding		ENSSSCG00000000660	A2M	protein_coding				ENSSSCG00000000791	PDZRN4	protein_coding		ENSSSCG00000029038	ENSG00000188155	KRTAP10-6				ENSSSCG00000029627	PWP2	ENSG00000241945
ENSSSCG00000009657	protein_coding			ENSSSCG00000010764	protein_coding		ENSSSCG00000000661	PHC1	protein_coding				ENSSSCG00000000799	IRAK4	protein_coding		ENSSSCG00000029038	ENSG00000221837	KRTAP10-9				ENSSSCG00000029796	KBTBD11	ENSG00000176595
ENSSSCG00000020452	snoRNA			ENSSSCG00000027003	protein_coding		ENSSSCG00000000782	C12orf40	protein_coding				ENSSSCG00000000862	GNPTAB	protein_coding		ENSSSCG00000029038	ENSG00000240542	KRTAP9-1				ENSSSCG00000030016	PDE9A	ENSG00000160191
ENSSSCG00000029904	miRNA			ENSSSCG00000010765	protein_coding		ENSSSCG00000000784	LRRK2	protein_coding				ENSSSCG00000000890	NEDD1	protein_coding		ENSSSCG00000029253						ENSSSCG00000030112	MACROD2	ENSG00000172264
ENSSSCG00000024074	snoRNA			ENSSSCG00000010628	protein_coding		ENSSSCG00000000789	CNTN1	protein_coding				ENSSSCG00000000915	DCN	protein_coding		ENSSSCG00000029311	ENSG00000138347	MYPN				ENSSSCG00000030345	INPP5J	ENSG00000185133
ENSSSCG00000025764	snRNA			ENSSSCG00000010768	protein_coding		ENSSSCG00000000791	PDZRN4	protein_coding				ENSSSCG00000000916	LUM	protein_coding		ENSSSCG00000029484	ENSG00000170571	EMB				ENSSSCG00000000598	SLC15A5	ENSG00000188991
ENSSSCG00000022829	snRNA			ENSSSCG00000010770	protein_coding		ENSSSCG00000000799	IRAK4	protein_coding				ENSSSCG00000000917	KERA	protein_coding		ENSSSCG00000029796	ENSG00000176595	KBTBD11				ENSSSCG00000000601	PTPRO	ENSG00000151490
ENSSSCG00000019534	miRNA			ENSSSCG00000009645	protein_coding		ENSSSCG00000000915	DCN	protein_coding				ENSSSCG00000000918	EPYC	protein_coding		ENSSSCG00000029805	ENSG00000164292	RHOBTB3				ENSSSCG00000000602	RERG	ENSG00000134533
ENSSSCG00000022122	snoRNA			ENSSSCG00000010629	protein_coding		ENSSSCG00000000916	LUM	protein_coding				ENSSSCG00000000924	C12orf50	protein_coding		ENSSSCG00000030112	ENSG00000172264	MACROD2				ENSSSCG00000000605	ERP27	ENSG00000139055
ENSSSCG00000019901	rRNA			ENSSSCG00000010771	protein_coding		ENSSSCG00000000917	KERA	protein_coding				ENSSSCG00000000926	CEP290	protein_coding		ENSSSCG00000030345	ENSG00000185133	INPP5J				ENSSSCG00000000607	ART4	ENSG00000111339
ENSSSCG00000027050	protein_coding			ENSSSCG00000009646	protein_coding		ENSSSCG00000000918	EPYC	protein_coding				ENSSSCG00000000940	PPFIA2	protein_coding		ENSSSCG00000000598	ENSG00000188991	SLC15A5				ENSSSCG00000000610	SMCO3	ENSG00000179256
ENSSSCG00000027170	protein_coding			ENSSSCG00000009702	protein_coding		ENSSSCG00000000924	C12orf50	protein_coding				ENSSSCG00000000941	METTL25	protein_coding		ENSSSCG00000000601	ENSG00000151490	PTPRO				ENSSSCG00000000611
ENSSSCG00000029867	protein_coding			ENSSSCG00000026898	protein_coding		ENSSSCG00000000926	CEP290	protein_coding				ENSSSCG00000000972	TUBGCP6	protein_coding		ENSSSCG00000000602	ENSG00000134533	RERG				ENSSSCG00000000631	TAS2R9	ENSG00000121381
ENSSSCG00000016159	protein_coding			ENSSSCG00000020712	protein_coding		ENSSSCG00000000940	PPFIA2	protein_coding				ENSSSCG00000000978	MLC1	protein_coding		ENSSSCG00000000605	ENSG00000139055	ERP27				ENSSSCG00000000633	YBX3	ENSG00000060138
ENSSSCG00000016344	protein_coding			ENSSSCG00000010242	protein_coding		ENSSSCG00000000941	METTL25	protein_coding				ENSSSCG00000000981	CRELD2	protein_coding		ENSSSCG00000000607	ENSG00000111339	ART4				ENSSSCG00000000634	STYK1	ENSG00000060140
ENSSSCG00000026692	protein_coding			ENSSSCG00000010241	protein_coding		ENSSSCG00000000972	TUBGCP6	protein_coding				ENSSSCG00000000982	TTLL8	protein_coding		ENSSSCG00000000610	ENSG00000179256	SMCO3				ENSSSCG00000000635	MAGOHB	ENSG00000111196
ENSSSCG00000029796	protein_coding			ENSSSCG00000010243	protein_coding		ENSSSCG00000000978	MLC1	protein_coding				ENSSSCG00000000983		protein_coding		ENSSSCG00000000611						ENSSSCG00000000636
ENSSSCG00000015747	protein_coding			ENSSSCG00000010245	protein_coding		ENSSSCG00000000981	CRELD2	protein_coding				ENSSSCG00000002747	PMFBP1	protein_coding		ENSSSCG00000000631	ENSG00000121381	TAS2R9				ENSSSCG00000000638	KLRC1	ENSG00000134545
ENSSSCG00000016346	protein_coding			ENSSSCG00000010246	protein_coding		ENSSSCG00000000982	TTLL8	protein_coding				ENSSSCG00000002749		protein_coding		ENSSSCG00000000633	ENSG00000060138	YBX3				ENSSSCG00000000638	KLRC2	ENSG00000205809
ENSSSCG00000016347	protein_coding			ENSSSCG00000009649	protein_coding		ENSSSCG00000000983		protein_coding				ENSSSCG00000002825		protein_coding		ENSSSCG00000000634	ENSG00000060140	STYK1				ENSSSCG00000000638	KLRC3	ENSG00000205810
ENSSSCG00000016376	protein_coding			ENSSSCG00000010774	protein_coding		ENSSSCG00000001052	PHACTR1	protein_coding				ENSSSCG00000003792		protein_coding		ENSSSCG00000000635	ENSG00000111196	MAGOHB				ENSSSCG00000000640	KLRC1	ENSG00000134545
ENSSSCG00000023644	pseudogene			ENSSSCG00000021153	protein_coding		ENSSSCG00000001070	FAM8A1	protein_coding				ENSSSCG00000003794	RPE65	protein_coding		ENSSSCG00000000636						ENSSSCG00000000645	GABARAPL1	ENSG00000139112
ENSSSCG00000016161	protein_coding			ENSSSCG00000010783	protein_coding		ENSSSCG00000001479	HMGCLL1	protein_coding				ENSSSCG00000003805	PDE4B	protein_coding		ENSSSCG00000000638	ENSG00000134545	KLRC1				ENSSSCG00000000651	CLEC12B	ENSG00000256660
ENSSSCG00000016254	protein_coding			ENSSSCG00000010782	protein_coding		ENSSSCG00000002356	BBOF1	protein_coding				ENSSSCG00000003870	NRDC	protein_coding		ENSSSCG00000000638	ENSG00000205809	KLRC2				ENSSSCG00000000653	CD69	ENSG00000110848
ENSSSCG00000016355	protein_coding			ENSSSCG00000010780	protein_coding		ENSSSCG00000002554	PLD4	protein_coding				ENSSSCG00000005894	ARHGAP39	protein_coding		ENSSSCG00000000638	ENSG00000205810	KLRC3				ENSSSCG00000000656	CLEC2B	ENSG00000110852
ENSSSCG00000020790	protein_coding			ENSSSCG00000010247	protein_coding		ENSSSCG00000002642	CDH15	protein_coding				ENSSSCG00000005895	C8orf82	protein_coding		ENSSSCG00000000640	ENSG00000134545	KLRC1				ENSSSCG00000000659
ENSSSCG00000016166	protein_coding			ENSSSCG00000009650	protein_coding		ENSSSCG00000002645	GALNS	protein_coding				ENSSSCG00000005896	LRRC24	protein_coding		ENSSSCG00000000645	ENSG00000139112	GABARAPL1				ENSSSCG00000000660	A2M	ENSG00000175899
ENSSSCG00000016255	protein_coding			ENSSSCG00000010787	protein_coding		ENSSSCG00000002648	CBFA2T3	protein_coding				ENSSSCG00000005902	FOXH1	protein_coding		ENSSSCG00000000651	ENSG00000256660	CLEC12B				ENSSSCG00000000661	PHC1	ENSG00000111752
ENSSSCG00000024012	protein_coding			ENSSSCG00000028243	protein_coding		ENSSSCG00000002651	CDT1	protein_coding				ENSSSCG00000005904	VPS28	protein_coding		ENSSSCG00000000653	ENSG00000110848	CD69				ENSSSCG00000000782	C12orf40	ENSG00000180116
ENSSSCG00000024643	protein_coding			ENSSSCG00000009979	protein_coding		ENSSSCG00000002668	CIBAR2	protein_coding				ENSSSCG00000005905	SLC39A4	protein_coding		ENSSSCG00000000656	ENSG00000110852	CLEC2B				ENSSSCG00000000784	LRRK2	ENSG00000188906
ENSSSCG00000029250	protein_coding			ENSSSCG00000010790	protein_coding		ENSSSCG00000002669	CRISPLD2	protein_coding				ENSSSCG00000005909	FBXL6	protein_coding		ENSSSCG00000000659						ENSSSCG00000000789	CNTN1	ENSG00000018236
ENSSSCG00000026504	protein_coding			ENSSSCG00000010791	protein_coding		ENSSSCG00000002747	PMFBP1	protein_coding				ENSSSCG00000005910	TMEM249	protein_coding		ENSSSCG00000000660	ENSG00000175899	A2M				ENSSSCG00000000791	PDZRN4	ENSG00000165966
ENSSSCG00000015711	protein_coding			ENSSSCG00000028707	protein_coding		ENSSSCG00000002749		protein_coding				ENSSSCG00000005911	OPLAH	protein_coding		ENSSSCG00000000661	ENSG00000111752	PHC1				ENSSSCG00000000799	IRAK4	ENSG00000198001
ENSSSCG00000015667	protein_coding			ENSSSCG00000009990	protein_coding		ENSSSCG00000002847	GPT2	protein_coding				ENSSSCG00000005914	SHARPIN	protein_coding		ENSSSCG00000000782	ENSG00000180116	C12orf40				ENSSSCG00000000862	GNPTAB	ENSG00000111670
ENSSSCG00000015668	protein_coding			ENSSSCG00000024550	protein_coding		ENSSSCG00000002849	SHCBP1	protein_coding				ENSSSCG00000005918	DGAT1	protein_coding		ENSSSCG00000000784	ENSG00000188906	LRRK2				ENSSSCG00000000890	NEDD1	ENSG00000139350
ENSSSCG00000029374	protein_coding			ENSSSCG00000025746	protein_coding		ENSSSCG00000003331	TNFRSF4	protein_coding				ENSSSCG00000005922		protein_coding		ENSSSCG00000000789	ENSG00000018236	CNTN1				ENSSSCG00000000915	DCN	ENSG00000011465
ENSSSCG00000026309	protein_coding			ENSSSCG00000009653	protein_coding		ENSSSCG00000003332	SDF4	protein_coding				ENSSSCG00000005923	SPATC1	protein_coding		ENSSSCG00000000791	ENSG00000165966	PDZRN4				ENSSSCG00000000916	LUM	ENSG00000139329
ENSSSCG00000029653	protein_coding			ENSSSCG00000022148	protein_coding		ENSSSCG00000003333	C1QTNF12	protein_coding				ENSSSCG00000005924	MROH1	protein_coding		ENSSSCG00000000799	ENSG00000198001	IRAK4				ENSSSCG00000000917	KERA	ENSG00000139330
ENSSSCG00000026192	protein_coding			ENSSSCG00000009657	protein_coding		ENSSSCG00000003334	UBE2J2	protein_coding				ENSSSCG00000005928	MROH5	protein_coding		ENSSSCG00000000915	ENSG00000011465	DCN				ENSSSCG00000000918	EPYC	ENSG00000083782
ENSSSCG00000015670	protein_coding			ENSSSCG00000020452	snoRNA		ENSSSCG00000003336	TTLL10	protein_coding				ENSSSCG00000005930	SLC45A4	protein_coding		ENSSSCG00000000916	ENSG00000139329	LUM				ENSSSCG00000000924	C12orf50	ENSG00000165805
ENSSSCG00000030711	protein_coding			ENSSSCG00000029904	miRNA		ENSSSCG00000003338	PUSL1	protein_coding				ENSSSCG00000005975	MTSS1	protein_coding		ENSSSCG00000000917	ENSG00000139330	KERA				ENSSSCG00000000926	CEP290	ENSG00000198707
ENSSSCG00000020714	protein_coding			ENSSSCG00000024074	snoRNA		ENSSSCG00000003341	TAS1R3	protein_coding				ENSSSCG00000005979	ANXA13	protein_coding		ENSSSCG00000000918	ENSG00000083782	EPYC				ENSSSCG00000000940	PPFIA2	ENSG00000139220
ENSSSCG00000016229	protein_coding			ENSSSCG00000025764	snRNA		ENSSSCG00000003343	ATAD3A	protein_coding				ENSSSCG00000005981	FBXO32	protein_coding		ENSSSCG00000000924	ENSG00000165805	C12orf50				ENSSSCG00000000941	METTL25	ENSG00000127720
ENSSSCG00000022904	protein_coding			ENSSSCG00000022829	snRNA		ENSSSCG00000003344	VWA1	protein_coding				ENSSSCG00000005983	ATAD2	protein_coding		ENSSSCG00000000926	ENSG00000198707	CEP290				ENSSSCG00000000972	TUBGCP6	ENSG00000128159
ENSSSCG00000016330	protein_coding			ENSSSCG00000019534	miRNA		ENSSSCG00000003350	MIB2	protein_coding				ENSSSCG00000005984	ZHX1	protein_coding		ENSSSCG00000000940	ENSG00000139220	PPFIA2				ENSSSCG00000000978	MLC1	ENSG00000100427
ENSSSCG00000015870	protein_coding			ENSSSCG00000022122	snoRNA		ENSSSCG00000003351	MMP23B	protein_coding				ENSSSCG00000005987	TBC1D31	protein_coding		ENSSSCG00000000941	ENSG00000127720	METTL25				ENSSSCG00000000981	CRELD2	ENSG00000184164
ENSSSCG00000015675	protein_coding			ENSSSCG00000019901	rRNA		ENSSSCG00000003374	ESPN	protein_coding				ENSSSCG00000006021	KCNV1	protein_coding		ENSSSCG00000000972	ENSG00000128159	TUBGCP6				ENSSSCG00000000982	TTLL8	ENSG00000138892
ENSSSCG00000016226	protein_coding			ENSSSCG00000027050	protein_coding		ENSSSCG00000003382	TAS1R1	protein_coding				ENSSSCG00000006023	SYBU	protein_coding		ENSSSCG00000000978	ENSG00000100427	MLC1				ENSSSCG00000000983	IL17REL	ENSG00000188263
ENSSSCG00000028320	protein_coding			ENSSSCG00000027170	protein_coding		ENSSSCG00000003383	ZBTB48	protein_coding				ENSSSCG00000006035	ANGPT1	protein_coding		ENSSSCG00000000981	ENSG00000184164	CRELD2				ENSSSCG00000002747	PMFBP1	ENSG00000118557
ENSSSCG00000016225	protein_coding			ENSSSCG00000029867	protein_coding		ENSSSCG00000003384	DNAJC11	protein_coding				ENSSSCG00000006039	LRP12	protein_coding		ENSSSCG00000000982	ENSG00000138892	TTLL8				ENSSSCG00000002749	HP	ENSG00000257017
ENSSSCG00000016365	protein_coding			ENSSSCG00000016159	protein_coding		ENSSSCG00000003386	TNFRSF9	protein_coding				ENSSSCG00000006040	DPYS	protein_coding		ENSSSCG00000000983	ENSG00000188263	IL17REL				ENSSSCG00000002749	HPR	ENSG00000261701
ENSSSCG00000016332	protein_coding			ENSSSCG00000016344	protein_coding		ENSSSCG00000003390	SLC2A7	protein_coding				ENSSSCG00000006115	RUNX1T1	protein_coding		ENSSSCG00000001052	ENSG00000112137	PHACTR1				ENSSSCG00000002825
ENSSSCG00000024534	protein_coding			ENSSSCG00000026692	protein_coding		ENSSSCG00000003396	CLSTN1	protein_coding				ENSSSCG00000006125	CALB1	protein_coding		ENSSSCG00000001070	ENSG00000137414	FAM8A1				ENSSSCG00000003792	LRRC40	ENSG00000066557
ENSSSCG00000016331	protein_coding			ENSSSCG00000029796	protein_coding		ENSSSCG00000003399	RBP7	protein_coding				ENSSSCG00000006127	NBN	protein_coding		ENSSSCG00000001479	ENSG00000146151	HMGCLL1				ENSSSCG00000003794	RPE65	ENSG00000116745
ENSSSCG00000016370	protein_coding			ENSSSCG00000015747	protein_coding		ENSSSCG00000003400	NMNAT1	protein_coding				ENSSSCG00000006161	IL7	protein_coding		ENSSSCG00000002356	ENSG00000119636	BBOF1				ENSSSCG00000003805	PDE4B	ENSG00000184588
ENSSSCG00000016373	protein_coding			ENSSSCG00000016346	protein_coding		ENSSSCG00000003401	KIF1B	protein_coding				ENSSSCG00000006165	SEC31B	protein_coding		ENSSSCG00000002554	ENSG00000166428	PLD4				ENSSSCG00000003870	NRDC	ENSG00000078618
ENSSSCG00000027723	protein_coding			ENSSSCG00000016347	protein_coding		ENSSSCG00000003402	PGD	protein_coding				ENSSSCG00000006166	NDUFB8	protein_coding		ENSSSCG00000002642	ENSG00000129910	CDH15				ENSSSCG00000005894	ARHGAP39	ENSG00000147799
ENSSSCG00000016334	protein_coding			ENSSSCG00000016376	protein_coding		ENSSSCG00000003403	CENPS	protein_coding				ENSSSCG00000006168	PEX2	protein_coding		ENSSSCG00000002645	ENSG00000141012	GALNS				ENSSSCG00000005895	C8orf82	ENSG00000213563
ENSSSCG00000016381	protein_coding			ENSSSCG00000023644	pseudogene		ENSSSCG00000003405	PEX14	protein_coding				ENSSSCG00000006174	JPH1	protein_coding		ENSSSCG00000002648	ENSG00000129993	CBFA2T3				ENSSSCG00000005896	LRRC24	ENSG00000254402
ENSSSCG00000016335	protein_coding			ENSSSCG00000016161	protein_coding		ENSSSCG00000003664	PPIE	protein_coding				ENSSSCG00000006201	ARFGEF1	protein_coding		ENSSSCG00000002651	ENSG00000167513	CDT1				ENSSSCG00000005902	FOXH1	ENSG00000160973
ENSSSCG00000026600	protein_coding			ENSSSCG00000016254	protein_coding		ENSSSCG00000003669	MFSD2A	protein_coding				ENSSSCG00000006203	COPS5	protein_coding		ENSSSCG00000002668	ENSG00000153789	CIBAR2				ENSSSCG00000005904	VPS28	ENSG00000160948
ENSSSCG00000016337	protein_coding			ENSSSCG00000016355	protein_coding		ENSSSCG00000003749	PIK3C3	protein_coding				ENSSSCG00000006204	PPP1R42	protein_coding		ENSSSCG00000002669	ENSG00000103196	CRISPLD2				ENSSSCG00000005905	SLC39A4	ENSG00000147804
ENSSSCG00000016336	protein_coding			ENSSSCG00000020790	protein_coding		ENSSSCG00000003762	ADGRL4	protein_coding				ENSSSCG00000006260	LYPLA1	protein_coding		ENSSSCG00000002747	ENSG00000118557	PMFBP1				ENSSSCG00000005909	FBXL6	ENSG00000182325
ENSSSCG00000016339	protein_coding			ENSSSCG00000016166	protein_coding		ENSSSCG00000003771	FUBP1	protein_coding				ENSSSCG00000006261	TCEA1	protein_coding		ENSSSCG00000002749	ENSG00000257017	HP				ENSSSCG00000005910	TMEM249	ENSG00000261587
ENSSSCG00000016117	protein_coding			ENSSSCG00000016255	protein_coding		ENSSSCG00000003772	ZZZ3	protein_coding				ENSSSCG00000006263	ATP6V1H	protein_coding		ENSSSCG00000002749	ENSG00000261701	HPR				ENSSSCG00000005911	OPLAH	ENSG00000178814
ENSSSCG00000016239	protein_coding			ENSSSCG00000024012	protein_coding		ENSSSCG00000003787	ZRANB2	protein_coding				ENSSSCG00000006264	OPRK1	protein_coding		ENSSSCG00000002847	ENSG00000166123	GPT2				ENSSSCG00000005914	SHARPIN	ENSG00000179526
ENSSSCG00000016240	protein_coding			ENSSSCG00000024643	protein_coding		ENSSSCG00000003788	PTGER3	protein_coding				ENSSSCG00000006266	ST18	protein_coding		ENSSSCG00000002849	ENSG00000171241	SHCBP1				ENSSSCG00000005918	DGAT1	ENSG00000185000
ENSSSCG00000030081	protein_coding			ENSSSCG00000029250	protein_coding		ENSSSCG00000003790	ANKRD13C	protein_coding				ENSSSCG00000006267	PCMTD1	protein_coding		ENSSSCG00000003331	ENSG00000186827	TNFRSF4				ENSSSCG00000005922
ENSSSCG00000025729	protein_coding			ENSSSCG00000026504	protein_coding		ENSSSCG00000003792		protein_coding				ENSSSCG00000006840	WDR47	protein_coding		ENSSSCG00000003332	ENSG00000078808	SDF4				ENSSSCG00000005923	SPATC1	ENSG00000186583
ENSSSCG00000016121	protein_coding			ENSSSCG00000015711	protein_coding		ENSSSCG00000003794	RPE65	protein_coding				ENSSSCG00000006841	CLCC1	protein_coding		ENSSSCG00000003333	ENSG00000184163	C1QTNF12				ENSSSCG00000005924	MROH1	ENSG00000179832
ENSSSCG00000025228	protein_coding			ENSSSCG00000015667	protein_coding		ENSSSCG00000003805	PDE4B	protein_coding				ENSSSCG00000006842		protein_coding		ENSSSCG00000003334	ENSG00000160087	UBE2J2				ENSSSCG00000005928	MROH5	ENSG00000226807
ENSSSCG00000016340	protein_coding			ENSSSCG00000015668	protein_coding		ENSSSCG00000003818	DOCK7	protein_coding				ENSSSCG00000006857	COL11A1	protein_coding		ENSSSCG00000003336	ENSG00000162571	TTLL10				ENSSSCG00000005930	SLC45A4	ENSG00000022567
ENSSSCG00000016343	protein_coding			ENSSSCG00000029374	protein_coding		ENSSSCG00000003821	KANK4	protein_coding				ENSSSCG00000006861	EXTL2	protein_coding		ENSSSCG00000003338	ENSG00000169972	PUSL1				ENSSSCG00000005975	MTSS1	ENSG00000170873
ENSSSCG00000016245	protein_coding			ENSSSCG00000026309	protein_coding		ENSSSCG00000003826		pseudogene				ENSSSCG00000006866	DBT	protein_coding		ENSSSCG00000003341	ENSG00000169962	TAS1R3				ENSSSCG00000005979	ANXA13	ENSG00000104537
ENSSSCG00000024777	protein_coding			ENSSSCG00000029653	protein_coding		ENSSSCG00000003870	NRDC	protein_coding				ENSSSCG00000006876	PLPPR5	protein_coding		ENSSSCG00000003343	ENSG00000197785	ATAD3A				ENSSSCG00000005981	FBXO32	ENSG00000156804
ENSSSCG00000028561	protein_coding			ENSSSCG00000026192	protein_coding		ENSSSCG00000003872	EPS15	protein_coding				ENSSSCG00000006878	DPYD	protein_coding		ENSSSCG00000003344	ENSG00000179403	VWA1				ENSSSCG00000005983	ATAD2	ENSG00000156802
ENSSSCG00000016122	protein_coding			ENSSSCG00000015670	protein_coding		ENSSSCG00000003876	CDKN2C	protein_coding				ENSSSCG00000006889	ARHGAP29	protein_coding		ENSSSCG00000003350	ENSG00000197530	MIB2				ENSSSCG00000005984	ZHX1	ENSG00000165156
ENSSSCG00000016246	protein_coding			ENSSSCG00000030711	protein_coding		ENSSSCG00000003877	FAF1	protein_coding				ENSSSCG00000006890	ABCA4	protein_coding		ENSSSCG00000003351	ENSG00000189409	MMP23B				ENSSSCG00000005987	TBC1D31	ENSG00000156787
ENSSSCG00000015746	protein_coding			ENSSSCG00000020714	protein_coding		ENSSSCG00000005894	ARHGAP39	protein_coding				ENSSSCG00000006892	DNTTIP2	protein_coding		ENSSSCG00000003374	ENSG00000187017	ESPN				ENSSSCG00000006021	KCNV1	ENSG00000164794
ENSSSCG00000023155	protein_coding			ENSSSCG00000016229	protein_coding		ENSSSCG00000005895	C8orf82	protein_coding				ENSSSCG00000006893	BCAR3	protein_coding		ENSSSCG00000003382	ENSG00000173662	TAS1R1				ENSSSCG00000006023	SYBU	ENSG00000147642
ENSSSCG00000016348	protein_coding			ENSSSCG00000022904	protein_coding		ENSSSCG00000005896	LRRC24	protein_coding				ENSSSCG00000006948	MROH6	protein_coding		ENSSSCG00000003383	ENSG00000204859	ZBTB48				ENSSSCG00000006035	ANGPT1	ENSG00000154188
ENSSSCG00000016048	protein_coding			ENSSSCG00000016330	protein_coding		ENSSSCG00000005902	FOXH1	protein_coding				ENSSSCG00000006954	EEF1D	protein_coding		ENSSSCG00000003384	ENSG00000007923	DNAJC11				ENSSSCG00000006039	LRP12	ENSG00000147650
ENSSSCG00000016049	protein_coding			ENSSSCG00000015870	protein_coding		ENSSSCG00000005904	VPS28	protein_coding				ENSSSCG00000006956	ZC3H3	protein_coding		ENSSSCG00000003386	ENSG00000049249	TNFRSF9				ENSSSCG00000006040	DPYS	ENSG00000147647
ENSSSCG00000029020	pseudogene			ENSSSCG00000015675	protein_coding		ENSSSCG00000005905	SLC39A4	protein_coding				ENSSSCG00000006957	RHPN1	protein_coding		ENSSSCG00000003390	ENSG00000197241	SLC2A7				ENSSSCG00000006115	RUNX1T1	ENSG00000079102
ENSSSCG00000016224	pseudogene			ENSSSCG00000016226	protein_coding		ENSSSCG00000005909	FBXL6	protein_coding				ENSSSCG00000006958	TOP1MT	protein_coding		ENSSSCG00000003396	ENSG00000171603	CLSTN1				ENSSSCG00000006125	CALB1	ENSG00000104327
ENSSSCG00000019886	snoRNA			ENSSSCG00000015689	protein_coding		ENSSSCG00000005910	TMEM249	protein_coding				ENSSSCG00000007543	DNAAF5	protein_coding		ENSSSCG00000003399	ENSG00000162444	RBP7				ENSSSCG00000006127	NBN	ENSG00000104320
ENSSSCG00000018546	snRNA			ENSSSCG00000028320	protein_coding		ENSSSCG00000005911	OPLAH	protein_coding				ENSSSCG00000007552		protein_coding		ENSSSCG00000003400	ENSG00000173614	NMNAT1				ENSSSCG00000006161	IL7	ENSG00000104432
ENSSSCG00000019174	miRNA			ENSSSCG00000016225	protein_coding		ENSSSCG00000005914	SHARPIN	protein_coding				ENSSSCG00000007580	WIPI2	protein_coding		ENSSSCG00000003401	ENSG00000054523	KIF1B				ENSSSCG00000006165	SEC31B	ENSG00000075826
ENSSSCG00000020146	snoRNA			ENSSSCG00000016365	protein_coding		ENSSSCG00000005918	DGAT1	protein_coding				ENSSSCG00000007606	TRRAP	protein_coding		ENSSSCG00000003402	ENSG00000142657	PGD				ENSSSCG00000006166	NDUFB8	ENSG00000166136
ENSSSCG00000025313	miRNA			ENSSSCG00000016222	protein_coding		ENSSSCG00000005922		protein_coding				ENSSSCG00000007631		protein_coding		ENSSSCG00000003403	ENSG00000175279	CENPS				ENSSSCG00000006168	PEX2	ENSG00000164751
ENSSSCG00000025670	snRNA			ENSSSCG00000016223	protein_coding		ENSSSCG00000005923	SPATC1	protein_coding				ENSSSCG00000007636	GJC3	protein_coding		ENSSSCG00000003405	ENSG00000142655	PEX14				ENSSSCG00000006174	JPH1	ENSG00000104369
ENSSSCG00000016876	protein_coding			ENSSSCG00000016332	protein_coding		ENSSSCG00000005924	MROH1	protein_coding				ENSSSCG00000007637	TRIM4	protein_coding		ENSSSCG00000003664	ENSG00000084072	PPIE				ENSSSCG00000006201	ARFGEF1	ENSG00000066777
ENSSSCG00000016877	protein_coding			ENSSSCG00000024534	protein_coding		ENSSSCG00000005928	MROH5	protein_coding				ENSSSCG00000007642		protein_coding		ENSSSCG00000003669	ENSG00000168389	MFSD2A				ENSSSCG00000006203	COPS5	ENSG00000121022
ENSSSCG00000029484	protein_coding			ENSSSCG00000016331	protein_coding		ENSSSCG00000005930	SLC45A4	protein_coding				ENSSSCG00000007713	BUD23	protein_coding		ENSSSCG00000003749	ENSG00000078142	PIK3C3				ENSSSCG00000006204	PPP1R42	ENSG00000178125
ENSSSCG00000016882	protein_coding			ENSSSCG00000016370	protein_coding		ENSSSCG00000005975	MTSS1	protein_coding				ENSSSCG00000007717	METTL27	protein_coding		ENSSSCG00000003762	ENSG00000162618	ADGRL4				ENSSSCG00000006260	LYPLA1	ENSG00000120992
ENSSSCG00000016885	protein_coding			ENSSSCG00000016373	protein_coding		ENSSSCG00000005979	ANXA13	protein_coding				ENSSSCG00000007719		protein_coding		ENSSSCG00000003771	ENSG00000162613	FUBP1				ENSSSCG00000006261	TCEA1	ENSG00000187735
ENSSSCG00000016884	protein_coding			ENSSSCG00000027723	protein_coding		ENSSSCG00000005981	FBXO32	protein_coding				ENSSSCG00000007720	GTF2IRD1	protein_coding		ENSSSCG00000003772	ENSG00000036549	ZZZ3				ENSSSCG00000006263	ATP6V1H	ENSG00000047249
ENSSSCG00000021973	protein_coding			ENSSSCG00000016334	protein_coding		ENSSSCG00000005983	ATAD2	protein_coding				ENSSSCG00000007721	GTF2I	protein_coding		ENSSSCG00000003787	ENSG00000132485	ZRANB2				ENSSSCG00000006264	OPRK1	ENSG00000082556
ENSSSCG00000016911	protein_coding			ENSSSCG00000016381	protein_coding		ENSSSCG00000005984	ZHX1	protein_coding				ENSSSCG00000007722	NCF1	protein_coding		ENSSSCG00000003788	ENSG00000050628	PTGER3				ENSSSCG00000006266	ST18	ENSG00000147488
ENSSSCG00000028579	protein_coding			ENSSSCG00000016335	protein_coding		ENSSSCG00000005987	TBC1D31	protein_coding				ENSSSCG00000007723	RCC1L	protein_coding		ENSSSCG00000003790	ENSG00000118454	ANKRD13C				ENSSSCG00000006267	PCMTD1	ENSG00000168300
ENSSSCG00000016903	protein_coding			ENSSSCG00000026600	protein_coding		ENSSSCG00000006021	KCNV1	protein_coding				ENSSSCG00000007951	CREBBP	protein_coding		ENSSSCG00000003792	ENSG00000066557	LRRC40				ENSSSCG00000006840	WDR47	ENSG00000085433
ENSSSCG00000022115	protein_coding			ENSSSCG00000016337	protein_coding		ENSSSCG00000006023	SYBU	protein_coding				ENSSSCG00000007952	TRAP1	protein_coding		ENSSSCG00000003794	ENSG00000116745	RPE65				ENSSSCG00000006841	CLCC1	ENSG00000121940
ENSSSCG00000029747	protein_coding			ENSSSCG00000016336	protein_coding		ENSSSCG00000006035	ANGPT1	protein_coding				ENSSSCG00000007954	SLX4	protein_coding		ENSSSCG00000003805	ENSG00000184588	PDE4B				ENSSSCG00000006842	AKNAD1	ENSG00000162641
ENSSSCG00000026849	protein_coding			ENSSSCG00000016339	protein_coding		ENSSSCG00000006039	LRP12	protein_coding				ENSSSCG00000007955	CLUAP1	protein_coding		ENSSSCG00000003818	ENSG00000116641	DOCK7				ENSSSCG00000006857	COL11A1	ENSG00000060718
ENSSSCG00000029525	protein_coding			ENSSSCG00000016117	protein_coding		ENSSSCG00000006040	DPYS	protein_coding				ENSSSCG00000007957	C16orf90	protein_coding		ENSSSCG00000003821	ENSG00000132854	KANK4				ENSSSCG00000006861	EXTL2	ENSG00000162694
ENSSSCG00000016806	protein_coding			ENSSSCG00000016239	protein_coding		ENSSSCG00000006115	RUNX1T1	protein_coding				ENSSSCG00000008247	SUCLG1	protein_coding		ENSSSCG00000003826						ENSSSCG00000006866	DBT	ENSG00000137992
ENSSSCG00000022021	protein_coding			ENSSSCG00000016240	protein_coding		ENSSSCG00000006125	CALB1	protein_coding				ENSSSCG00000008259	LRRTM4	protein_coding		ENSSSCG00000003870	ENSG00000078618	NRDC				ENSSSCG00000006876	PLPPR5	ENSG00000117598
ENSSSCG00000016913	protein_coding			ENSSSCG00000030081	protein_coding		ENSSSCG00000006127	NBN	protein_coding				ENSSSCG00000008412	PSME4	protein_coding		ENSSSCG00000003872	ENSG00000085832	EPS15				ENSSSCG00000006878	DPYD	ENSG00000188641
ENSSSCG00000016917	protein_coding			ENSSSCG00000025729	protein_coding		ENSSSCG00000006161	IL7	protein_coding				ENSSSCG00000008413	GPR75	protein_coding		ENSSSCG00000003876	ENSG00000123080	CDKN2C				ENSSSCG00000006889	ARHGAP29	ENSG00000137962
ENSSSCG00000016808	protein_coding			ENSSSCG00000016121	protein_coding		ENSSSCG00000006165	SEC31B	protein_coding				ENSSSCG00000008415	ASB3	protein_coding		ENSSSCG00000003877	ENSG00000185104	FAF1				ENSSSCG00000006890	ABCA4	ENSG00000198691
ENSSSCG00000016916	protein_coding			ENSSSCG00000025228	protein_coding		ENSSSCG00000006166	NDUFB8	protein_coding				ENSSSCG00000008474		protein_coding		ENSSSCG00000005894	ENSG00000147799	ARHGAP39				ENSSSCG00000006892	DNTTIP2	ENSG00000067334
ENSSSCG00000024766	protein_coding			ENSSSCG00000016340	protein_coding		ENSSSCG00000006168	PEX2	protein_coding				ENSSSCG00000008475	MAP4K3	protein_coding		ENSSSCG00000005895	ENSG00000213563	C8orf82				ENSSSCG00000006893	BCAR3	ENSG00000137936
ENSSSCG00000030579	protein_coding			ENSSSCG00000028999	protein_coding		ENSSSCG00000006174	JPH1	protein_coding				ENSSSCG00000008494	NDUFAF7	protein_coding		ENSSSCG00000005896	ENSG00000254402	LRRC24				ENSSSCG00000006948	MROH6	ENSG00000204839
ENSSSCG00000016918	protein_coding			ENSSSCG00000016343	protein_coding		ENSSSCG00000006201	ARFGEF1	protein_coding				ENSSSCG00000008496	EIF2AK2	protein_coding		ENSSSCG00000005902	ENSG00000160973	FOXH1				ENSSSCG00000006954	EEF1D	ENSG00000104529
ENSSSCG00000016919	protein_coding			ENSSSCG00000016245	protein_coding		ENSSSCG00000006203	COPS5	protein_coding				ENSSSCG00000008498	HEATR5B	protein_coding		ENSSSCG00000005904	ENSG00000160948	VPS28				ENSSSCG00000006956	ZC3H3	ENSG00000014164
ENSSSCG00000016831	protein_coding			ENSSSCG00000024777	protein_coding		ENSSSCG00000006204	PPP1R42	protein_coding				ENSSSCG00000008499	STRN	protein_coding		ENSSSCG00000005905	ENSG00000147804	SLC39A4				ENSSSCG00000006957	RHPN1	ENSG00000158106
ENSSSCG00000016832	protein_coding			ENSSSCG00000028561	protein_coding		ENSSSCG00000006260	LYPLA1	protein_coding				ENSSSCG00000008614	SMC6	protein_coding		ENSSSCG00000005909	ENSG00000182325	FBXL6				ENSSSCG00000006958	TOP1MT	ENSG00000184428
ENSSSCG00000016835	protein_coding			ENSSSCG00000016122	protein_coding		ENSSSCG00000006261	TCEA1	protein_coding				ENSSSCG00000008671		protein_coding		ENSSSCG00000005910	ENSG00000261587	TMEM249				ENSSSCG00000007543	DNAAF5	ENSG00000164818
ENSSSCG00000016837	protein_coding			ENSSSCG00000016246	protein_coding		ENSSSCG00000006263	ATP6V1H	protein_coding				ENSSSCG00000012855	SLC22A18	protein_coding		ENSSSCG00000005911	ENSG00000178814	OPLAH				ENSSSCG00000007552
ENSSSCG00000016842	protein_coding			ENSSSCG00000016402	protein_coding		ENSSSCG00000006264	OPRK1	protein_coding				ENSSSCG00000012870	FGF4	protein_coding		ENSSSCG00000005914	ENSG00000179526	SHARPIN				ENSSSCG00000007580	WIPI2	ENSG00000157954
ENSSSCG00000017108	protein_coding			ENSSSCG00000015746	protein_coding		ENSSSCG00000006266	ST18	protein_coding				ENSSSCG00000012871	FGF19	protein_coding		ENSSSCG00000005918	ENSG00000185000	DGAT1				ENSSSCG00000007606	TRRAP	ENSG00000196367
ENSSSCG00000017112	protein_coding			ENSSSCG00000023155	protein_coding		ENSSSCG00000006267	PCMTD1	protein_coding				ENSSSCG00000012875	TPCN2	protein_coding		ENSSSCG00000005922						ENSSSCG00000007631
ENSSSCG00000017114	protein_coding			ENSSSCG00000016348	protein_coding		ENSSSCG00000006840	WDR47	protein_coding				ENSSSCG00000012879		protein_coding		ENSSSCG00000005923	ENSG00000186583	SPATC1				ENSSSCG00000007636	GJC3	ENSG00000176402
ENSSSCG00000017116	protein_coding			ENSSSCG00000016048	protein_coding		ENSSSCG00000006841	CLCC1	protein_coding				ENSSSCG00000012880	CPT1A	protein_coding		ENSSSCG00000005924	ENSG00000179832	MROH1				ENSSSCG00000007637	TRIM4	ENSG00000146833
ENSSSCG00000017121	protein_coding			ENSSSCG00000016049	protein_coding		ENSSSCG00000006842		protein_coding				ENSSSCG00000012882	TESMIN	protein_coding		ENSSSCG00000005928	ENSG00000226807	MROH5				ENSSSCG00000007642	AZGP1	ENSG00000160862
ENSSSCG00000028239	protein_coding			ENSSSCG00000029020	pseudogene		ENSSSCG00000006857	COL11A1	protein_coding				ENSSSCG00000012886		protein_coding		ENSSSCG00000005930	ENSG00000022567	SLC45A4				ENSSSCG00000007713	BUD23	ENSG00000071462
ENSSSCG00000017119	protein_coding			ENSSSCG00000016224	pseudogene		ENSSSCG00000006861	EXTL2	protein_coding				ENSSSCG00000012889	CHKA	protein_coding		ENSSSCG00000005975	ENSG00000170873	MTSS1				ENSSSCG00000007717	METTL27	ENSG00000165171
ENSSSCG00000017118	protein_coding			ENSSSCG00000019886	snoRNA		ENSSSCG00000006866	DBT	protein_coding				ENSSSCG00000012893	UNC93B1	protein_coding		ENSSSCG00000005979	ENSG00000104537	ANXA13				ENSSSCG00000007719	CLIP2	ENSG00000106665
ENSSSCG00000021251	protein_coding			ENSSSCG00000018546	snRNA		ENSSSCG00000006876	PLPPR5	protein_coding				ENSSSCG00000013195		protein_coding		ENSSSCG00000005981	ENSG00000156804	FBXO32				ENSSSCG00000007720	GTF2IRD1	ENSG00000006704
ENSSSCG00000030991	processed_transcript			ENSSSCG00000019174	miRNA		ENSSSCG00000006878	DPYD	protein_coding				ENSSSCG00000013197		protein_coding		ENSSSCG00000005983	ENSG00000156802	ATAD2				ENSSSCG00000007721	GTF2I	ENSG00000263001
ENSSSCG00000029253	pseudogene			ENSSSCG00000020146	snoRNA		ENSSSCG00000006889	ARHGAP29	protein_coding				ENSSSCG00000013244	PACSIN3	protein_coding		ENSSSCG00000005984	ENSG00000165156	ZHX1				ENSSSCG00000007722	NCF1	ENSG00000158517
ENSSSCG00000018366	miRNA			ENSSSCG00000025313	miRNA		ENSSSCG00000006890	ABCA4	protein_coding				ENSSSCG00000013245	ARFGAP2	protein_coding		ENSSSCG00000005987	ENSG00000156787	TBC1D31				ENSSSCG00000007723	RCC1L	ENSG00000274523
ENSSSCG00000026531	miRNA			ENSSSCG00000025670	snRNA		ENSSSCG00000006892	DNTTIP2	protein_coding				ENSSSCG00000013249	CKAP5	protein_coding		ENSSSCG00000006021	ENSG00000164794	KCNV1				ENSSSCG00000007951	CREBBP	ENSG00000005339
ENSSSCG00000019195	snRNA			ENSSSCG00000016876	protein_coding		ENSSSCG00000006893	BCAR3	protein_coding				ENSSSCG00000013256	ARHGAP1	protein_coding		ENSSSCG00000006023	ENSG00000147642	SYBU				ENSSSCG00000007952	TRAP1	ENSG00000126602
ENSSSCG00000018875	miRNA			ENSSSCG00000016877	protein_coding		ENSSSCG00000006948	MROH6	protein_coding				ENSSSCG00000013258	HARBI1	protein_coding		ENSSSCG00000006035	ENSG00000154188	ANGPT1				ENSSSCG00000007954	SLX4	ENSG00000188827
ENSSSCG00000022691	snoRNA			ENSSSCG00000029484	protein_coding		ENSSSCG00000006954	EEF1D	protein_coding				ENSSSCG00000013261	CHRM4	protein_coding		ENSSSCG00000006039	ENSG00000147650	LRP12				ENSSSCG00000007955	CLUAP1	ENSG00000103351
ENSSSCG00000030471	miRNA			ENSSSCG00000016882	protein_coding		ENSSSCG00000006956	ZC3H3	protein_coding				ENSSSCG00000013262	AMBRA1	protein_coding		ENSSSCG00000006040	ENSG00000147647	DPYS				ENSSSCG00000007957	C16orf90	ENSG00000215131
ENSSSCG00000006972	protein_coding			ENSSSCG00000016885	protein_coding		ENSSSCG00000006957	RHPN1	protein_coding				ENSSSCG00000013266	LARGE2	protein_coding		ENSSSCG00000006115	ENSG00000079102	RUNX1T1				ENSSSCG00000008247	SUCLG1	ENSG00000163541
ENSSSCG00000028375	protein_coding			ENSSSCG00000016884	protein_coding		ENSSSCG00000006958	TOP1MT	protein_coding				ENSSSCG00000013269	MAPK8IP1	protein_coding		ENSSSCG00000006125	ENSG00000104327	CALB1				ENSSSCG00000008259	LRRTM4	ENSG00000176204
ENSSSCG00000021988	protein_coding			ENSSSCG00000021973	protein_coding		ENSSSCG00000007543	DNAAF5	protein_coding				ENSSSCG00000013270	CRY2	protein_coding		ENSSSCG00000006127	ENSG00000104320	NBN				ENSSSCG00000008412	PSME4	ENSG00000068878
ENSSSCG00000023088	protein_coding			ENSSSCG00000016911	protein_coding		ENSSSCG00000007713	BUD23	protein_coding				ENSSSCG00000013286	LRRC4C	protein_coding		ENSSSCG00000006161	ENSG00000104432	IL7				ENSSSCG00000008413	GPR75	ENSG00000119737
ENSSSCG00000006981	protein_coding			ENSSSCG00000028579	protein_coding		ENSSSCG00000007717	METTL27	protein_coding				ENSSSCG00000013332	KIF18A	protein_coding		ENSSSCG00000006165	ENSG00000075826	SEC31B				ENSSSCG00000008415	ASB3	ENSG00000115239
ENSSSCG00000006982	protein_coding			ENSSSCG00000016903	protein_coding		ENSSSCG00000007719		protein_coding				ENSSSCG00000013333	BDNF	protein_coding		ENSSSCG00000006166	ENSG00000166136	NDUFB8				ENSSSCG00000008474
ENSSSCG00000006984	protein_coding			ENSSSCG00000022115	protein_coding		ENSSSCG00000007720	GTF2IRD1	protein_coding				ENSSSCG00000013335	LGR4	protein_coding		ENSSSCG00000006168	ENSG00000164751	PEX2				ENSSSCG00000008475	MAP4K3	ENSG00000011566
ENSSSCG00000006987	protein_coding			ENSSSCG00000029747	protein_coding		ENSSSCG00000007721	GTF2I	protein_coding				ENSSSCG00000013336	CCDC34	protein_coding		ENSSSCG00000006174	ENSG00000104369	JPH1				ENSSSCG00000008494	NDUFAF7	ENSG00000003509
ENSSSCG00000006988	protein_coding			ENSSSCG00000026849	protein_coding		ENSSSCG00000007722	NCF1	protein_coding				ENSSSCG00000013338	SLC5A12	protein_coding		ENSSSCG00000006201	ENSG00000066777	ARFGEF1				ENSSSCG00000008496	EIF2AK2	ENSG00000055332
ENSSSCG00000023853	protein_coding			ENSSSCG00000029525	protein_coding		ENSSSCG00000007723	RCC1L	protein_coding				ENSSSCG00000013340	MUC15	protein_coding		ENSSSCG00000006203	ENSG00000121022	COPS5				ENSSSCG00000008498	HEATR5B	ENSG00000008869
ENSSSCG00000007056	protein_coding			ENSSSCG00000016806	protein_coding		ENSSSCG00000007951	CREBBP	protein_coding				ENSSSCG00000014080	HMGCR	protein_coding		ENSSSCG00000006204	ENSG00000178125	PPP1R42				ENSSSCG00000008499	STRN	ENSG00000115808
ENSSSCG00000007000	protein_coding			ENSSSCG00000022021	protein_coding		ENSSSCG00000007952	TRAP1	protein_coding				ENSSSCG00000014136	VCAN	protein_coding		ENSSSCG00000006260	ENSG00000120992	LYPLA1				ENSSSCG00000008614	SMC6	ENSG00000163029
ENSSSCG00000007076	protein_coding			ENSSSCG00000016913	protein_coding		ENSSSCG00000007954	SLX4	protein_coding				ENSSSCG00000014157	NR2F1	protein_coding		ENSSSCG00000006261	ENSG00000187735	TCEA1				ENSSSCG00000008671
ENSSSCG00000030112	protein_coding			ENSSSCG00000016917	protein_coding		ENSSSCG00000007955	CLUAP1	protein_coding				ENSSSCG00000014163	SLF1	protein_coding		ENSSSCG00000006263	ENSG00000047249	ATP6V1H				ENSSSCG00000012855	SLC22A18	ENSG00000110628
ENSSSCG00000006997	pseudogene			ENSSSCG00000016808	protein_coding		ENSSSCG00000007957	C16orf90	protein_coding				ENSSSCG00000014176	RGMB	protein_coding		ENSSSCG00000006264	ENSG00000082556	OPRK1				ENSSSCG00000012870	FGF4	ENSG00000075388
ENSSSCG00000028761	snRNA			ENSSSCG00000016916	protein_coding		ENSSSCG00000008247	SUCLG1	protein_coding				ENSSSCG00000014179	FAM174A	protein_coding		ENSSSCG00000006266	ENSG00000147488	ST18				ENSSSCG00000012871	FGF19	ENSG00000162344
ENSSSCG00000023778	snoRNA			ENSSSCG00000024766	protein_coding		ENSSSCG00000008259	LRRTM4	protein_coding				ENSSSCG00000014184	PAM	protein_coding		ENSSSCG00000006267	ENSG00000168300	PCMTD1				ENSSSCG00000012875	TPCN2	ENSG00000162341
ENSSSCG00000023163	miRNA			ENSSSCG00000030579	protein_coding		ENSSSCG00000008412	PSME4	protein_coding				ENSSSCG00000014231	FTMT	protein_coding		ENSSSCG00000006840	ENSG00000085433	WDR47				ENSSSCG00000012879	MRPL21	ENSG00000197345
ENSSSCG00000026484	snoRNA			ENSSSCG00000016918	protein_coding		ENSSSCG00000008413	GPR75	protein_coding				ENSSSCG00000014233		protein_coding		ENSSSCG00000006841	ENSG00000121940	CLCC1				ENSSSCG00000012880	CPT1A	ENSG00000110090
ENSSSCG00000026782	miRNA			ENSSSCG00000016919	protein_coding		ENSSSCG00000008415	ASB3	protein_coding				ENSSSCG00000014235		protein_coding		ENSSSCG00000006842	ENSG00000162641	AKNAD1				ENSSSCG00000012882	TESMIN	ENSG00000132749
ENSSSCG00000019632	snRNA			ENSSSCG00000016831	protein_coding		ENSSSCG00000008474		protein_coding				ENSSSCG00000014238	PRDM6	protein_coding		ENSSSCG00000006857	ENSG00000060718	COL11A1				ENSSSCG00000012886	C11orf24	ENSG00000171067
ENSSSCG00000019557	snRNA			ENSSSCG00000016832	protein_coding		ENSSSCG00000008475	MAP4K3	protein_coding				ENSSSCG00000014240	CSNK1G3	protein_coding		ENSSSCG00000006861	ENSG00000162694	EXTL2				ENSSSCG00000012889	CHKA	ENSG00000110721
ENSSSCG00000016615	pseudogene			ENSSSCG00000016835	protein_coding		ENSSSCG00000008494	NDUFAF7	protein_coding				ENSSSCG00000014257	SLC27A6	protein_coding		ENSSSCG00000006866	ENSG00000137992	DBT				ENSSSCG00000012893	UNC93B1	ENSG00000110057
ENSSSCG00000027662	pseudogene			ENSSSCG00000016837	protein_coding		ENSSSCG00000008496	EIF2AK2	protein_coding				ENSSSCG00000014258	ISOC1	protein_coding		ENSSSCG00000006876	ENSG00000117598	PLPPR5				ENSSSCG00000013195
ENSSSCG00000016403	protein_coding			ENSSSCG00000016842	protein_coding		ENSSSCG00000008498	HEATR5B	protein_coding				ENSSSCG00000014259	ADAMTS19	protein_coding		ENSSSCG00000006878	ENSG00000188641	DPYD				ENSSSCG00000013197
ENSSSCG00000016406	protein_coding			ENSSSCG00000017108	protein_coding		ENSSSCG00000008499	STRN	protein_coding				ENSSSCG00000014261	MINAR2	protein_coding		ENSSSCG00000006889	ENSG00000137962	ARHGAP29				ENSSSCG00000013244	PACSIN3	ENSG00000165912
ENSSSCG00000016405	protein_coding			ENSSSCG00000017112	protein_coding		ENSSSCG00000008614	SMC6	protein_coding				ENSSSCG00000014264	HINT1	protein_coding		ENSSSCG00000006890	ENSG00000198691	ABCA4				ENSSSCG00000013245	ARFGAP2	ENSG00000149182
ENSSSCG00000026661	protein_coding			ENSSSCG00000017114	protein_coding		ENSSSCG00000008671		protein_coding				ENSSSCG00000014274	PDLIM4	protein_coding		ENSSSCG00000006892	ENSG00000067334	DNTTIP2				ENSSSCG00000013249	CKAP5	ENSG00000175216
ENSSSCG00000026652	protein_coding			ENSSSCG00000017116	protein_coding		ENSSSCG00000012875	TPCN2	protein_coding				ENSSSCG00000014275	SLC22A4	protein_coding		ENSSSCG00000006893	ENSG00000137936	BCAR3				ENSSSCG00000013256	ARHGAP1	ENSG00000175220
ENSSSCG00000030529	protein_coding			ENSSSCG00000017121	protein_coding		ENSSSCG00000012879		protein_coding				ENSSSCG00000014280	RAD50	protein_coding		ENSSSCG00000006948	ENSG00000204839	MROH6				ENSSSCG00000013258	HARBI1	ENSG00000180423
ENSSSCG00000016410	protein_coding			ENSSSCG00000028239	protein_coding		ENSSSCG00000012880	CPT1A	protein_coding				ENSSSCG00000014281	IL13	protein_coding		ENSSSCG00000006954	ENSG00000104529	EEF1D				ENSSSCG00000013261	CHRM4	ENSG00000180720
ENSSSCG00000016597	protein_coding			ENSSSCG00000017119	protein_coding		ENSSSCG00000012882	TESMIN	protein_coding				ENSSSCG00000014282	IL4	protein_coding		ENSSSCG00000006956	ENSG00000014164	ZC3H3				ENSSSCG00000013262	AMBRA1	ENSG00000110497
ENSSSCG00000016414	protein_coding			ENSSSCG00000017118	protein_coding		ENSSSCG00000012886		protein_coding				ENSSSCG00000014284		protein_coding		ENSSSCG00000006957	ENSG00000158106	RHPN1				ENSSSCG00000013266	LARGE2	ENSG00000165905
ENSSSCG00000016412	protein_coding			ENSSSCG00000021251	protein_coding		ENSSSCG00000012889	CHKA	protein_coding				ENSSSCG00000014303	JADE2	protein_coding		ENSSSCG00000006958	ENSG00000184428	TOP1MT				ENSSSCG00000013269	MAPK8IP1	ENSG00000121653
ENSSSCG00000016416	protein_coding			ENSSSCG00000030991	processed_transcript		ENSSSCG00000012893	UNC93B1	protein_coding				ENSSSCG00000014304	SEC24A	protein_coding		ENSSSCG00000007543	ENSG00000164818	DNAAF5				ENSSSCG00000013270	CRY2	ENSG00000121671
ENSSSCG00000016600	protein_coding			ENSSSCG00000029253	pseudogene		ENSSSCG00000013249	CKAP5	protein_coding				ENSSSCG00000014310	CXCL14	protein_coding		ENSSSCG00000007713	ENSG00000071462	BUD23				ENSSSCG00000013286	LRRC4C	ENSG00000148948
ENSSSCG00000016604	protein_coding			ENSSSCG00000018366	miRNA		ENSSSCG00000013256	ARHGAP1	protein_coding				ENSSSCG00000014311	SLC25A48	protein_coding		ENSSSCG00000007717	ENSG00000165171	METTL27				ENSSSCG00000013332	KIF18A	ENSG00000121621
ENSSSCG00000016607	protein_coding			ENSSSCG00000026531	miRNA		ENSSSCG00000013258	HARBI1	protein_coding				ENSSSCG00000014343	MATR3	protein_coding		ENSSSCG00000007719	ENSG00000106665	CLIP2				ENSSSCG00000013333	BDNF	ENSG00000176697
ENSSSCG00000016608	protein_coding			ENSSSCG00000019195	snRNA		ENSSSCG00000013261	CHRM4	protein_coding				ENSSSCG00000014361	CYSTM1	protein_coding		ENSSSCG00000007720	ENSG00000006704	GTF2IRD1				ENSSSCG00000013335	LGR4	ENSG00000205213
ENSSSCG00000016609	protein_coding			ENSSSCG00000018875	miRNA		ENSSSCG00000013262	AMBRA1	protein_coding				ENSSSCG00000014436	ARHGEF37	protein_coding		ENSSSCG00000007721	ENSG00000263001	GTF2I				ENSSSCG00000013336	CCDC34	ENSG00000109881
ENSSSCG00000030573	protein_coding			ENSSSCG00000022691	snoRNA		ENSSSCG00000013270	CRY2	protein_coding				ENSSSCG00000014437	PPARGC1B	protein_coding		ENSSSCG00000007722	ENSG00000158517	NCF1				ENSSSCG00000013338	SLC5A12	ENSG00000148942
ENSSSCG00000025221	protein_coding			ENSSSCG00000030471	miRNA		ENSSSCG00000013286	LRRC4C	protein_coding				ENSSSCG00000014440	HMGXB3	protein_coding		ENSSSCG00000007723	ENSG00000274523	RCC1L				ENSSSCG00000013340	MUC15	ENSG00000169550
ENSSSCG00000016613	protein_coding			ENSSSCG00000025403	protein_coding		ENSSSCG00000014080	HMGCR	protein_coding				ENSSSCG00000014516		protein_coding		ENSSSCG00000007951	ENSG00000005339	CREBBP				ENSSSCG00000014080	HMGCR	ENSG00000113161
ENSSSCG00000016616	protein_coding			ENSSSCG00000023851	protein_coding		ENSSSCG00000014157	NR2F1	protein_coding				ENSSSCG00000018184	SNORD83A	snoRNA		ENSSSCG00000007952	ENSG00000126602	TRAP1				ENSSSCG00000014136	VCAN	ENSG00000038427
ENSSSCG00000016620	protein_coding			ENSSSCG00000020727	protein_coding		ENSSSCG00000014163	SLF1	protein_coding				ENSSSCG00000018513	ssc-mir-145	miRNA		ENSSSCG00000007954	ENSG00000188827	SLX4				ENSSSCG00000014157	NR2F1	ENSG00000175745
ENSSSCG00000021652	protein_coding			ENSSSCG00000006972	protein_coding		ENSSSCG00000014176	RGMB	protein_coding				ENSSSCG00000018586		snoRNA		ENSSSCG00000007955	ENSG00000103351	CLUAP1				ENSSSCG00000014163	SLF1	ENSG00000133302
ENSSSCG00000016623	protein_coding			ENSSSCG00000028375	protein_coding		ENSSSCG00000014179	FAM174A	protein_coding				ENSSSCG00000018701	ssc-mir-378-1	miRNA		ENSSSCG00000007957	ENSG00000215131	C16orf90				ENSSSCG00000014176	RGMB	ENSG00000174136
ENSSSCG00000016625	protein_coding			ENSSSCG00000021988	protein_coding		ENSSSCG00000014184	PAM	protein_coding				ENSSSCG00000018712	ssc-mir-339-1	miRNA		ENSSSCG00000008247	ENSG00000163541	SUCLG1				ENSSSCG00000014179	FAM174A	ENSG00000174132
ENSSSCG00000024142	protein_coding			ENSSSCG00000023088	protein_coding		ENSSSCG00000014257	SLC27A6	protein_coding				ENSSSCG00000018868	SNORD87	snoRNA		ENSSSCG00000008259	ENSG00000176204	LRRTM4				ENSSSCG00000014184	PAM	ENSG00000145730
ENSSSCG00000016633	protein_coding			ENSSSCG00000006981	protein_coding		ENSSSCG00000014258	ISOC1	protein_coding				ENSSSCG00000018870	U6	snRNA		ENSSSCG00000008412	ENSG00000068878	PSME4				ENSSSCG00000014231	FTMT	ENSG00000181867
ENSSSCG00000016637	protein_coding			ENSSSCG00000006982	protein_coding		ENSSSCG00000014274	PDLIM4	protein_coding				ENSSSCG00000018935	SNORD43	snoRNA		ENSSSCG00000008413	ENSG00000119737	GPR75				ENSSSCG00000014233		ENSG00000250803
ENSSSCG00000021885	protein_coding			ENSSSCG00000006984	protein_coding		ENSSSCG00000014275	SLC22A4	protein_coding				ENSSSCG00000019083		miRNA		ENSSSCG00000008415	ENSG00000115239	ASB3				ENSSSCG00000014235
ENSSSCG00000016640	protein_coding			ENSSSCG00000007047	protein_coding		ENSSSCG00000014280	RAD50	protein_coding				ENSSSCG00000019165	ssc-mir-143	miRNA		ENSSSCG00000008474						ENSSSCG00000014238	PRDM6	ENSG00000061455
ENSSSCG00000016641	protein_coding			ENSSSCG00000007048	protein_coding		ENSSSCG00000014281	IL13	protein_coding				ENSSSCG00000019588	U1	snRNA		ENSSSCG00000008475	ENSG00000011566	MAP4K3				ENSSSCG00000014240	CSNK1G3	ENSG00000151292
ENSSSCG00000016642	protein_coding			ENSSSCG00000006987	protein_coding		ENSSSCG00000014282	IL4	protein_coding				ENSSSCG00000019764	U6	snRNA		ENSSSCG00000008494	ENSG00000003509	NDUFAF7				ENSSSCG00000014257	SLC27A6	ENSG00000113396
ENSSSCG00000016644	protein_coding			ENSSSCG00000006988	protein_coding		ENSSSCG00000014284		protein_coding				ENSSSCG00000019785	U6	snRNA		ENSSSCG00000008496	ENSG00000055332	EIF2AK2				ENSSSCG00000014258	ISOC1	ENSG00000066583
ENSSSCG00000026485	snRNA			ENSSSCG00000023853	protein_coding		ENSSSCG00000014343	MATR3	protein_coding				ENSSSCG00000020065	U6	snRNA		ENSSSCG00000008498	ENSG00000008869	HEATR5B				ENSSSCG00000014259	ADAMTS19	ENSG00000145808
ENSSSCG00000025983	snRNA			ENSSSCG00000007056	protein_coding		ENSSSCG00000014361	CYSTM1	protein_coding				ENSSSCG00000020274	U6	snRNA		ENSSSCG00000008499	ENSG00000115808	STRN				ENSSSCG00000014261	MINAR2	ENSG00000186367
ENSSSCG00000020232	snRNA			ENSSSCG00000007000	protein_coding		ENSSSCG00000018184	SNORD83A	snoRNA				ENSSSCG00000020360	U6	snRNA		ENSSSCG00000008614	ENSG00000163029	SMC6				ENSSSCG00000014264	HINT1	ENSG00000169567
ENSSSCG00000018679	snRNA			ENSSSCG00000027934	protein_coding		ENSSSCG00000018302	MIR761	miRNA				ENSSSCG00000020474	U1	snRNA		ENSSSCG00000008671						ENSSSCG00000014274	PDLIM4	ENSG00000131435
ENSSSCG00000020314	snRNA			ENSSSCG00000027287	protein_coding		ENSSSCG00000018423	U6	snRNA				ENSSSCG00000020542	U6	snRNA		ENSSSCG00000012875	ENSG00000162341	TPCN2				ENSSSCG00000014275	SLC22A4	ENSG00000197208
ENSSSCG00000026580	snRNA			ENSSSCG00000007076	protein_coding		ENSSSCG00000018513	ssc-mir-145	miRNA				ENSSSCG00000020555		scaRNA		ENSSSCG00000012879	ENSG00000197345	MRPL21				ENSSSCG00000014280	RAD50	ENSG00000113522
ENSSSCG00000026444	miRNA			ENSSSCG00000030112	protein_coding		ENSSSCG00000018586		snoRNA				ENSSSCG00000020638	U6	snRNA		ENSSSCG00000012880	ENSG00000110090	CPT1A				ENSSSCG00000014281	IL13	ENSG00000169194
ENSSSCG00000018780	snRNA			ENSSSCG00000024717	pseudogene		ENSSSCG00000018590	U6	snRNA				ENSSSCG00000021284	GPR20	protein_coding		ENSSSCG00000012882	ENSG00000132749	TESMIN				ENSSSCG00000014282	IL4	ENSG00000113520
ENSSSCG00000018977	miRNA			ENSSSCG00000006997	pseudogene		ENSSSCG00000018701	ssc-mir-378-1	miRNA				ENSSSCG00000021744	C8orf76	protein_coding		ENSSSCG00000012886	ENSG00000171067	C11orf24				ENSSSCG00000014284	CCNI2	ENSG00000205089
ENSSSCG00000014082	protein_coding			ENSSSCG00000028761	snRNA		ENSSSCG00000018868	SNORD87	snoRNA				ENSSSCG00000021941		protein_coding		ENSSSCG00000012889	ENSG00000110721	CHKA				ENSSSCG00000014303	JADE2	ENSG00000043143
ENSSSCG00000014083	protein_coding			ENSSSCG00000023778	snoRNA		ENSSSCG00000018870	U6	snRNA				ENSSSCG00000022447	F3	protein_coding		ENSSSCG00000012893	ENSG00000110057	UNC93B1				ENSSSCG00000014304	SEC24A	ENSG00000113615
ENSSSCG00000021392	protein_coding			ENSSSCG00000023163	miRNA		ENSSSCG00000018935	SNORD43	snoRNA				ENSSSCG00000022553	TNRC18	protein_coding		ENSSSCG00000013249	ENSG00000175216	CKAP5				ENSSSCG00000014310	CXCL14	ENSG00000145824
ENSSSCG00000014087	protein_coding			ENSSSCG00000026484	snoRNA		ENSSSCG00000019065	ssc-mir-186	miRNA				ENSSSCG00000022656	SRFBP1	protein_coding		ENSSSCG00000013256	ENSG00000175220	ARHGAP1				ENSSSCG00000014311	SLC25A48	ENSG00000145832
ENSSSCG00000014443	protein_coding			ENSSSCG00000026782	miRNA		ENSSSCG00000019083		miRNA				ENSSSCG00000022806	LIN7C	protein_coding		ENSSSCG00000013258	ENSG00000180423	HARBI1				ENSSSCG00000014343	MATR3	ENSG00000015479
ENSSSCG00000014430	protein_coding			ENSSSCG00000019632	snRNA		ENSSSCG00000019165	ssc-mir-143	miRNA				ENSSSCG00000023111	U6	snRNA		ENSSSCG00000013261	ENSG00000180720	CHRM4				ENSSSCG00000014361	CYSTM1	ENSG00000120306
ENSSSCG00000014445	protein_coding			ENSSSCG00000019557	snRNA		ENSSSCG00000019515	U6	snRNA				ENSSSCG00000023647	WNT8A	protein_coding		ENSSSCG00000013262	ENSG00000110497	AMBRA1				ENSSSCG00000014436	ARHGEF37	ENSG00000183111
ENSSSCG00000014447	protein_coding			ENSSSCG00000016615	pseudogene		ENSSSCG00000019588	U1	snRNA				ENSSSCG00000023737	CSF2	protein_coding		ENSSSCG00000013270	ENSG00000121671	CRY2				ENSSSCG00000014437	PPARGC1B	ENSG00000155846
ENSSSCG00000014431	protein_coding			ENSSSCG00000027662	pseudogene		ENSSSCG00000019764	U6	snRNA				ENSSSCG00000024040		protein_coding		ENSSSCG00000013286	ENSG00000148948	LRRC4C				ENSSSCG00000014440	HMGXB3	ENSG00000113716
ENSSSCG00000014432	protein_coding			ENSSSCG00000016403	protein_coding		ENSSSCG00000019785	U6	snRNA				ENSSSCG00000024195	Metazoa_SRP	misc_RNA		ENSSSCG00000014080	ENSG00000113161	HMGCR				ENSSSCG00000014516
ENSSSCG00000014433	protein_coding			ENSSSCG00000016406	protein_coding		ENSSSCG00000020065	U6	snRNA				ENSSSCG00000024293	TMEM178A	protein_coding		ENSSSCG00000014157	ENSG00000175745	NR2F1				ENSSSCG00000018184	SNORD83A	ENSG00000209482
ENSSSCG00000024251	protein_coding			ENSSSCG00000016405	protein_coding		ENSSSCG00000020200	U6	snRNA				ENSSSCG00000024402		protein_coding		ENSSSCG00000014163	ENSG00000133302	SLF1				ENSSSCG00000018513	MIR145	ENSG00000276365
ENSSSCG00000014303	protein_coding			ENSSSCG00000026661	protein_coding		ENSSSCG00000020274	U6	snRNA				ENSSSCG00000025116	TONSL	protein_coding		ENSSSCG00000014176	ENSG00000174136	RGMB				ENSSSCG00000018586	SNORA9B	ENSG00000206897
ENSSSCG00000014436	protein_coding			ENSSSCG00000026652	protein_coding		ENSSSCG00000020360	U6	snRNA				ENSSSCG00000025647	SLC35C1	protein_coding		ENSSSCG00000014179	ENSG00000174132	FAM174A				ENSSSCG00000018701	MIR378A	ENSG00000199047
ENSSSCG00000014304	protein_coding			ENSSSCG00000030529	protein_coding		ENSSSCG00000020427		snoRNA				ENSSSCG00000025736	RECQL4	protein_coding		ENSSSCG00000014184	ENSG00000145730	PAM				ENSSSCG00000018712	MIR339	ENSG00000199023
ENSSSCG00000014437	protein_coding			ENSSSCG00000016410	protein_coding		ENSSSCG00000020474	U1	snRNA				ENSSSCG00000025879	SCRT1	protein_coding		ENSSSCG00000014257	ENSG00000113396	SLC27A6				ENSSSCG00000018868	SNORD87	ENSG00000254341
ENSSSCG00000014306	protein_coding			ENSSSCG00000016597	protein_coding		ENSSSCG00000020542	U6	snRNA				ENSSSCG00000025966	EIF4H	protein_coding		ENSSSCG00000014258	ENSG00000066583	ISOC1				ENSSSCG00000018870
ENSSSCG00000026644	protein_coding			ENSSSCG00000016414	protein_coding		ENSSSCG00000020555		scaRNA				ENSSSCG00000026106	TXNDC15	protein_coding		ENSSSCG00000014274	ENSG00000131435	PDLIM4				ENSSSCG00000018935	SNORD43	ENSG00000263764
ENSSSCG00000030393	protein_coding			ENSSSCG00000016412	protein_coding		ENSSSCG00000020638	U6	snRNA				ENSSSCG00000026175	FAM81B	protein_coding		ENSSSCG00000014275	ENSG00000197208	SLC22A4				ENSSSCG00000019083
ENSSSCG00000026106	protein_coding			ENSSSCG00000016416	protein_coding		ENSSSCG00000021284	GPR20	protein_coding				ENSSSCG00000026217		protein_coding		ENSSSCG00000014280	ENSG00000113522	RAD50				ENSSSCG00000019165	MIR143	ENSG00000284182
ENSSSCG00000014310	protein_coding			ENSSSCG00000016600	protein_coding		ENSSSCG00000021744	C8orf76	protein_coding				ENSSSCG00000026233		protein_coding		ENSSSCG00000014281	ENSG00000169194	IL13				ENSSSCG00000019588	RNU1-74P	ENSG00000206835
ENSSSCG00000013332	protein_coding			ENSSSCG00000016604	protein_coding		ENSSSCG00000022310	VPS9D1	protein_coding				ENSSSCG00000026422	GPER1	protein_coding		ENSSSCG00000014282	ENSG00000113520	IL4				ENSSSCG00000019764	RNU6-788P	ENSG00000212269
ENSSSCG00000014440	protein_coding			ENSSSCG00000016607	protein_coding		ENSSSCG00000022343	ENO1	protein_coding				ENSSSCG00000026606	PAIP2	protein_coding		ENSSSCG00000014284	ENSG00000205089	CCNI2				ENSSSCG00000019764	RNU6-313P	ENSG00000252126
ENSSSCG00000014311	protein_coding			ENSSSCG00000016608	protein_coding		ENSSSCG00000022447	F3	protein_coding				ENSSSCG00000026644	DDX46	protein_coding		ENSSSCG00000014343	ENSG00000015479	MATR3				ENSSSCG00000019785	RNU6-364P	ENSG00000207115
ENSSSCG00000030166	protein_coding			ENSSSCG00000016609	protein_coding		ENSSSCG00000023111	U6	snRNA				ENSSSCG00000027076	ZFTRAF1	protein_coding		ENSSSCG00000014361	ENSG00000120306	CYSTM1				ENSSSCG00000020065	RNU6-119P	ENSG00000201752
ENSSSCG00000026175	protein_coding			ENSSSCG00000030573	protein_coding		ENSSSCG00000023322		protein_coding				ENSSSCG00000027487	LAT2	protein_coding		ENSSSCG00000018184	ENSG00000209482	SNORD83A				ENSSSCG00000020274	RNU6-670P	ENSG00000201182
ENSSSCG00000014481	protein_coding			ENSSSCG00000025221	protein_coding		ENSSSCG00000023677	CHMP1A	protein_coding				ENSSSCG00000027620	U2	snRNA		ENSSSCG00000018302	ENSG00000283899	MIR761				ENSSSCG00000020360
ENSSSCG00000013333	protein_coding			ENSSSCG00000016613	protein_coding		ENSSSCG00000023737	CSF2	protein_coding				ENSSSCG00000027768	SLC29A4	protein_coding		ENSSSCG00000018423	ENSG00000222679	RNU6-1267P				ENSSSCG00000020474	RNU1-36P	ENSG00000202000
ENSSSCG00000029805	protein_coding			ENSSSCG00000016616	protein_coding		ENSSSCG00000023866	ACSF3	protein_coding				ENSSSCG00000027872	MYBL1	protein_coding		ENSSSCG00000018513	ENSG00000276365	MIR145				ENSSSCG00000020474	RNU1-142P	ENSG00000252491
ENSSSCG00000028928	protein_coding			ENSSSCG00000016620	protein_coding		ENSSSCG00000024128	ssc-mir-200b	miRNA				ENSSSCG00000028182	CDK17	protein_coding		ENSSSCG00000018586	ENSG00000206897	SNORA9B				ENSSSCG00000020542
ENSSSCG00000022806	protein_coding			ENSSSCG00000021652	protein_coding		ENSSSCG00000024195	Metazoa_SRP	misc_RNA				ENSSSCG00000028501		protein_coding		ENSSSCG00000018590	ENSG00000239175	RNU6-1218P				ENSSSCG00000020555		ENSG00000251818
ENSSSCG00000014135	protein_coding			ENSSSCG00000016623	protein_coding		ENSSSCG00000024293	TMEM178A	protein_coding				ENSSSCG00000028766	Metazoa_SRP	misc_RNA		ENSSSCG00000018701	ENSG00000199047	MIR378A				ENSSSCG00000020555	SCARNA20	ENSG00000252577
ENSSSCG00000013335	protein_coding			ENSSSCG00000016625	protein_coding		ENSSSCG00000024402		protein_coding				ENSSSCG00000028928		protein_coding		ENSSSCG00000018868	ENSG00000254341	SNORD87				ENSSSCG00000020555		ENSG00000252778
ENSSSCG00000014493	protein_coding			ENSSSCG00000024142	protein_coding		ENSSSCG00000024687	FANCA	protein_coding				ENSSSCG00000029026	SNORD67	snoRNA		ENSSSCG00000018870						ENSSSCG00000020638	RNU6-168P	ENSG00000251998
ENSSSCG00000014136	protein_coding			ENSSSCG00000016633	protein_coding		ENSSSCG00000024756	SPG7	protein_coding				ENSSSCG00000029196	DIP2B	protein_coding		ENSSSCG00000018935	ENSG00000263764	SNORD43				ENSSSCG00000021284	GPR20	ENSG00000204882
ENSSSCG00000022825	protein_coding			ENSSSCG00000016637	protein_coding		ENSSSCG00000025085	NEGR1	protein_coding				ENSSSCG00000029541	PSD2	protein_coding		ENSSSCG00000019065	ENSG00000207721	MIR186				ENSSSCG00000021744	C8orf76	ENSG00000189376
ENSSSCG00000027633	protein_coding			ENSSSCG00000021885	protein_coding		ENSSSCG00000025116	TONSL	protein_coding				ENSSSCG00000029805	RHOBTB3	protein_coding		ENSSSCG00000019083						ENSSSCG00000021941	ZSCAN21	ENSG00000166529
ENSSSCG00000014229	protein_coding			ENSSSCG00000016640	protein_coding		ENSSSCG00000025647	SLC35C1	protein_coding				ENSSSCG00000029871		protein_coding		ENSSSCG00000019165	ENSG00000284182	MIR143				ENSSSCG00000022447	F3	ENSG00000117525
ENSSSCG00000014230	protein_coding			ENSSSCG00000016641	protein_coding		ENSSSCG00000025736	RECQL4	protein_coding				ENSSSCG00000030137	LMNTD2	protein_coding		ENSSSCG00000019515	ENSG00000283412	U6				ENSSSCG00000022553	TNRC18	ENSG00000182095
ENSSSCG00000013336	protein_coding			ENSSSCG00000016642	protein_coding		ENSSSCG00000025879	SCRT1	protein_coding				ENSSSCG00000030378	LIMK1	protein_coding		ENSSSCG00000019588	ENSG00000206835	RNU1-74P				ENSSSCG00000022656	SRFBP1	ENSG00000151304
ENSSSCG00000014231	protein_coding			ENSSSCG00000016644	protein_coding		ENSSSCG00000025966	EIF4H	protein_coding				ENSSSCG00000030603	TATDN1	protein_coding		ENSSSCG00000019764	ENSG00000212269	RNU6-788P				ENSSSCG00000022806	LIN7C	ENSG00000148943
ENSSSCG00000022656	protein_coding			ENSSSCG00000029666	protein_coding		ENSSSCG00000026217		protein_coding				ENSSSCG00000030634	U6	snRNA		ENSSSCG00000019764	ENSG00000252126	RNU6-313P				ENSSSCG00000023111
ENSSSCG00000014259	protein_coding			ENSSSCG00000016698	protein_coding		ENSSSCG00000026233		protein_coding				ENSSSCG00000031031	CSMD3	protein_coding		ENSSSCG00000019785	ENSG00000207115	RNU6-364P				ENSSSCG00000023647	WNT8A	ENSG00000061492
ENSSSCG00000028534	protein_coding			ENSSSCG00000021204	protein_coding		ENSSSCG00000026318	NETO2	protein_coding				ENSSSCG00000001049	HIVEP1	protein_coding		ENSSSCG00000020065	ENSG00000201752	RNU6-119P				ENSSSCG00000023737	CSF2	ENSG00000164400
ENSSSCG00000021428	protein_coding			ENSSSCG00000016700	protein_coding		ENSSSCG00000026606	PAIP2	protein_coding				ENSSSCG00000001052	PHACTR1	protein_coding		ENSSSCG00000020200	ENSG00000207192	RNU6-649P				ENSSSCG00000024040
ENSSSCG00000014261	protein_coding			ENSSSCG00000016701	protein_coding		ENSSSCG00000026738	U6	snRNA				ENSSSCG00000001067	STMND1	protein_coding		ENSSSCG00000020274	ENSG00000201182	RNU6-670P				ENSSSCG00000024195	RN7SL152P	ENSG00000242102
ENSSSCG00000014233	protein_coding			ENSSSCG00000016702	protein_coding		ENSSSCG00000027076	ZFTRAF1	protein_coding				ENSSSCG00000001068	CAP2	protein_coding		ENSSSCG00000020360						ENSSSCG00000024293	TMEM178A	ENSG00000152154
ENSSSCG00000014235	protein_coding			ENSSSCG00000016703	protein_coding		ENSSSCG00000027299	PANK4	protein_coding				ENSSSCG00000001070	FAM8A1	protein_coding		ENSSSCG00000020427						ENSSSCG00000024402
ENSSSCG00000014262	protein_coding			ENSSSCG00000026485	snRNA		ENSSSCG00000027487	LAT2	protein_coding				ENSSSCG00000001074	KDM1B	protein_coding		ENSSSCG00000020474	ENSG00000202000	RNU1-36P				ENSSSCG00000025116	TONSL	ENSG00000160949
ENSSSCG00000014446	protein_coding			ENSSSCG00000025983	snRNA		ENSSSCG00000027822	CORT	protein_coding				ENSSSCG00000001076	RNF144B	protein_coding		ENSSSCG00000020474	ENSG00000252491	RNU1-142P				ENSSSCG00000025647	SLC35C1	ENSG00000181830
ENSSSCG00000014264	protein_coding			ENSSSCG00000020232	snRNA		ENSSSCG00000027872	MYBL1	protein_coding				ENSSSCG00000001083		protein_coding		ENSSSCG00000020542						ENSSSCG00000025736	RECQL4	ENSG00000160957
ENSSSCG00000025399	protein_coding			ENSSSCG00000018679	snRNA		ENSSSCG00000027991		protein_coding				ENSSSCG00000001087	MRS2	protein_coding		ENSSSCG00000020555	ENSG00000251818					ENSSSCG00000025879	SCRT1	ENSG00000261678
ENSSSCG00000013338	protein_coding			ENSSSCG00000020314	snRNA		ENSSSCG00000028501		protein_coding				ENSSSCG00000001090	ALDH5A1	protein_coding		ENSSSCG00000020555	ENSG00000252577	SCARNA20				ENSSSCG00000025966	EIF4H	ENSG00000106682
ENSSSCG00000013244	protein_coding			ENSSSCG00000026580	snRNA		ENSSSCG00000028530	TMEM52	protein_coding				ENSSSCG00000001479	HMGCLL1	protein_coding		ENSSSCG00000020555	ENSG00000252778					ENSSSCG00000026106	TXNDC15	ENSG00000113621
ENSSSCG00000012855	protein_coding			ENSSSCG00000026444	miRNA		ENSSSCG00000028766	Metazoa_SRP	misc_RNA				ENSSSCG00000001484	TINAG	protein_coding		ENSSSCG00000020638	ENSG00000251998	RNU6-168P				ENSSSCG00000026175	FAM81B	ENSG00000153347
ENSSSCG00000014265	protein_coding			ENSSSCG00000018780	snRNA		ENSSSCG00000028877	RAD51B	protein_coding				ENSSSCG00000001487	KLHL31	protein_coding		ENSSSCG00000021284	ENSG00000204882	GPR20				ENSSSCG00000026217	KLRC1	ENSG00000134545
ENSSSCG00000026674	protein_coding			ENSSSCG00000026322	miRNA		ENSSSCG00000029026	SNORD67	snoRNA				ENSSSCG00000001488	GCLC	protein_coding		ENSSSCG00000021744	ENSG00000189376	C8orf76				ENSSSCG00000026217	KLRC4	ENSG00000183542
ENSSSCG00000014238	protein_coding			ENSSSCG00000018977	miRNA		ENSSSCG00000029339	SPATA2L	protein_coding				ENSSSCG00000001975	PRKD1	protein_coding		ENSSSCG00000022310	ENSG00000075399	VPS9D1				ENSSSCG00000026217	KLRC2	ENSG00000205809
ENSSSCG00000013245	protein_coding			ENSSSCG00000014082	protein_coding		ENSSSCG00000029541	PSD2	protein_coding				ENSSSCG00000002175		protein_coding		ENSSSCG00000022343	ENSG00000074800	ENO1				ENSSSCG00000026217	KLRC3	ENSG00000205810
ENSSSCG00000013269	protein_coding			ENSSSCG00000014083	protein_coding		ENSSSCG00000030137	LMNTD2	protein_coding				ENSSSCG00000002283	FUT8	protein_coding		ENSSSCG00000022447	ENSG00000117525	F3				ENSSSCG00000026233
ENSSSCG00000014266	protein_coding			ENSSSCG00000021392	protein_coding		ENSSSCG00000030378	LIMK1	protein_coding				ENSSSCG00000002284	CCDC196	protein_coding		ENSSSCG00000023111						ENSSSCG00000026422	GPER1	ENSG00000164850
ENSSSCG00000014268	protein_coding			ENSSSCG00000014087	protein_coding		ENSSSCG00000030438		lncRNA				ENSSSCG00000002285	GPHN	protein_coding		ENSSSCG00000023322						ENSSSCG00000026606	PAIP2	ENSG00000120727
ENSSSCG00000013340	protein_coding			ENSSSCG00000014443	protein_coding		ENSSSCG00000030513	CFAP74	protein_coding				ENSSSCG00000002286	GARIN2	protein_coding		ENSSSCG00000023677	ENSG00000131165	CHMP1A				ENSSSCG00000026644	DDX46	ENSG00000145833
ENSSSCG00000014240	protein_coding			ENSSSCG00000014430	protein_coding		ENSSSCG00000030552	DMRTA2	protein_coding				ENSSSCG00000002292	PLEKHH1	protein_coding		ENSSSCG00000023737	ENSG00000164400	CSF2				ENSSSCG00000027076	CYHR1	ENSG00000187954
ENSSSCG00000012872	protein_coding			ENSSSCG00000014445	protein_coding		ENSSSCG00000030603	TATDN1	protein_coding				ENSSSCG00000002351	PTGR2	protein_coding		ENSSSCG00000023866	ENSG00000176715	ACSF3				ENSSSCG00000027487	LAT2	ENSG00000086730
ENSSSCG00000013266	protein_coding			ENSSSCG00000014447	protein_coding		ENSSSCG00000030634	U6	snRNA				ENSSSCG00000002352	ZNF410	protein_coding		ENSSSCG00000024128						ENSSSCG00000027620
ENSSSCG00000012870	protein_coding			ENSSSCG00000014431	protein_coding		ENSSSCG00000031031	CSMD3	protein_coding				ENSSSCG00000002354	COQ6	protein_coding		ENSSSCG00000024195	ENSG00000242102	RN7SL152P				ENSSSCG00000027768	SLC29A4	ENSG00000164638
ENSSSCG00000026299	protein_coding			ENSSSCG00000014432	protein_coding		ENSSSCG00000001049	HIVEP1	protein_coding				ENSSSCG00000002356	BBOF1	protein_coding		ENSSSCG00000024293	ENSG00000152154	TMEM178A				ENSSSCG00000027872	MYBL1	ENSG00000185697
ENSSSCG00000025884	protein_coding			ENSSSCG00000014433	protein_coding		ENSSSCG00000001067	STMND1	protein_coding				ENSSSCG00000002361	VRTN	protein_coding		ENSSSCG00000024402						ENSSSCG00000028182	CDK17	ENSG00000059758
ENSSSCG00000012871	protein_coding			ENSSSCG00000024251	protein_coding		ENSSSCG00000001068	CAP2	protein_coding				ENSSSCG00000002363	VSX2	protein_coding		ENSSSCG00000024687	ENSG00000187741	FANCA				ENSSSCG00000028501
ENSSSCG00000012873	protein_coding			ENSSSCG00000014303	protein_coding		ENSSSCG00000001074	KDM1B	protein_coding				ENSSSCG00000002438		protein_coding		ENSSSCG00000024756	ENSG00000197912	SPG7				ENSSSCG00000028766	RN7SL496P	ENSG00000242855
ENSSSCG00000013249	protein_coding			ENSSSCG00000014436	protein_coding		ENSSSCG00000001076	RNF144B	protein_coding				ENSSSCG00000002528	TECPR2	protein_coding		ENSSSCG00000025085	ENSG00000172260	NEGR1				ENSSSCG00000028766	RN7SL101P	ENSG00000243548
ENSSSCG00000012875	protein_coding			ENSSSCG00000014304	protein_coding		ENSSSCG00000001083		protein_coding				ENSSSCG00000002530	CINP	protein_coding		ENSSSCG00000025116	ENSG00000160949	TONSL				ENSSSCG00000028766	RN7SL118P	ENSG00000266420
ENSSSCG00000014273	protein_coding			ENSSSCG00000014437	protein_coding		ENSSSCG00000001087	MRS2	protein_coding				ENSSSCG00000002531	MOK	protein_coding		ENSSSCG00000025647	ENSG00000181830	SLC35C1				ENSSSCG00000028928
ENSSSCG00000014176	protein_coding			ENSSSCG00000014306	protein_coding		ENSSSCG00000001090	ALDH5A1	protein_coding				ENSSSCG00000002532		protein_coding		ENSSSCG00000025736	ENSG00000160957	RECQL4				ENSSSCG00000029026	SNORD67	ENSG00000212135
ENSSSCG00000023737	protein_coding			ENSSSCG00000026644	protein_coding		ENSSSCG00000001484	TINAG	protein_coding				ENSSSCG00000002535		protein_coding		ENSSSCG00000025879	ENSG00000261678	SCRT1				ENSSSCG00000029196	DIP2B	ENSG00000066084
ENSSSCG00000012879	protein_coding			ENSSSCG00000021605	protein_coding		ENSSSCG00000001487	KLHL31	protein_coding				ENSSSCG00000002536		protein_coding		ENSSSCG00000025966	ENSG00000106682	EIF4H				ENSSSCG00000029541	PSD2	ENSG00000146005
ENSSSCG00000014274	protein_coding			ENSSSCG00000014465	protein_coding		ENSSSCG00000001488	GCLC	protein_coding				ENSSSCG00000002544	PPP1R13B	protein_coding		ENSSSCG00000026217	ENSG00000134545	KLRC1				ENSSSCG00000029805	RHOBTB3	ENSG00000164292
ENSSSCG00000014179	protein_coding			ENSSSCG00000030393	protein_coding		ENSSSCG00000001975	PRKD1	protein_coding				ENSSSCG00000002546	XRCC3	protein_coding		ENSSSCG00000026217	ENSG00000183542	KLRC4				ENSSSCG00000029871
ENSSSCG00000014343	protein_coding			ENSSSCG00000026106	protein_coding		ENSSSCG00000002283	FUT8	protein_coding				ENSSSCG00000002552	TDRD9	protein_coding		ENSSSCG00000026217	ENSG00000205809	KLRC2				ENSSSCG00000030137	LMNTD2	ENSG00000185522
ENSSSCG00000013384	protein_coding			ENSSSCG00000014474	protein_coding		ENSSSCG00000002284	CCDC196	protein_coding				ENSSSCG00000002554	PLD4	protein_coding		ENSSSCG00000026217	ENSG00000205810	KLRC3				ENSSSCG00000030378	LIMK1	ENSG00000106683
ENSSSCG00000030137	protein_coding			ENSSSCG00000014475	protein_coding		ENSSSCG00000002285	GPHN	protein_coding				ENSSSCG00000002558	CEP170B	protein_coding		ENSSSCG00000026233						ENSSSCG00000030603	TATDN1	ENSG00000147687
ENSSSCG00000030418	protein_coding			ENSSSCG00000014476	protein_coding		ENSSSCG00000002286	GARIN2	protein_coding				ENSSSCG00000002642	CDH15	protein_coding		ENSSSCG00000026318	ENSG00000171208	NETO2				ENSSSCG00000030634
ENSSSCG00000026606	protein_coding			ENSSSCG00000014310	protein_coding		ENSSSCG00000002351	PTGR2	protein_coding				ENSSSCG00000002645	GALNS	protein_coding		ENSSSCG00000026606	ENSG00000120727	PAIP2				ENSSSCG00000031031	CSMD3	ENSG00000164796
ENSSSCG00000013256	protein_coding			ENSSSCG00000013332	protein_coding		ENSSSCG00000002352	ZNF410	protein_coding				ENSSSCG00000002648	CBFA2T3	protein_coding		ENSSSCG00000026738						ENSSSCG00000001049	HIVEP1	ENSG00000095951
ENSSSCG00000014184	protein_coding			ENSSSCG00000014440	protein_coding		ENSSSCG00000002354	COQ6	protein_coding				ENSSSCG00000002651	CDT1	protein_coding		ENSSSCG00000027076	ENSG00000187954	CYHR1				ENSSSCG00000001052	PHACTR1	ENSG00000112137
ENSSSCG00000014275	protein_coding			ENSSSCG00000014311	protein_coding		ENSSSCG00000002361	VRTN	protein_coding				ENSSSCG00000002668	CIBAR2	protein_coding		ENSSSCG00000027299	ENSG00000157881	PANK4				ENSSSCG00000001067	STMND1	ENSG00000230873
ENSSSCG00000012880	protein_coding			ENSSSCG00000030166	protein_coding		ENSSSCG00000002363	VSX2	protein_coding				ENSSSCG00000002669	CRISPLD2	protein_coding		ENSSSCG00000027487	ENSG00000086730	LAT2				ENSSSCG00000001068	CAP2	ENSG00000112186
ENSSSCG00000014276	protein_coding			ENSSSCG00000026175	protein_coding		ENSSSCG00000002438		protein_coding				ENSSSCG00000002847	GPT2	protein_coding		ENSSSCG00000027822	ENSG00000241563	CORT				ENSSSCG00000001070	FAM8A1	ENSG00000137414
ENSSSCG00000026233	protein_coding			ENSSSCG00000014481	protein_coding		ENSSSCG00000002528	TECPR2	protein_coding				ENSSSCG00000002849	SHCBP1	protein_coding		ENSSSCG00000027872	ENSG00000185697	MYBL1				ENSSSCG00000001074	KDM1B	ENSG00000165097
ENSSSCG00000023192	protein_coding			ENSSSCG00000013333	protein_coding		ENSSSCG00000002530	CINP	protein_coding				ENSSSCG00000003331	TNFRSF4	protein_coding		ENSSSCG00000027991	ENSG00000162572	SCNN1D				ENSSSCG00000001076	RNF144B	ENSG00000137393
ENSSSCG00000013258	protein_coding			ENSSSCG00000029805	protein_coding		ENSSSCG00000002531	MOK	protein_coding				ENSSSCG00000003332	SDF4	protein_coding		ENSSSCG00000028501						ENSSSCG00000001083	HDGFL1	ENSG00000112273
ENSSSCG00000013262	protein_coding			ENSSSCG00000028928	protein_coding		ENSSSCG00000002532		protein_coding				ENSSSCG00000003333	C1QTNF12	protein_coding		ENSSSCG00000028530	ENSG00000178821	TMEM52				ENSSSCG00000001087	MRS2	ENSG00000124532
ENSSSCG00000014157	protein_coding			ENSSSCG00000022806	protein_coding		ENSSSCG00000002535		protein_coding				ENSSSCG00000003334	UBE2J2	protein_coding		ENSSSCG00000028766	ENSG00000242855	RN7SL496P				ENSSSCG00000001090	ALDH5A1	ENSG00000112294
ENSSSCG00000012882	protein_coding			ENSSSCG00000014135	protein_coding		ENSSSCG00000002536		protein_coding				ENSSSCG00000003336	TTLL10	protein_coding		ENSSSCG00000028766	ENSG00000243548	RN7SL101P				ENSSSCG00000001479	HMGCLL1	ENSG00000146151
ENSSSCG00000014350	protein_coding			ENSSSCG00000013335	protein_coding		ENSSSCG00000002544	PPP1R13B	protein_coding				ENSSSCG00000003338	PUSL1	protein_coding		ENSSSCG00000028766	ENSG00000266420	RN7SL118P				ENSSSCG00000001484	TINAG	ENSG00000137251
ENSSSCG00000014163	protein_coding			ENSSSCG00000014493	protein_coding		ENSSSCG00000002546	XRCC3	protein_coding				ENSSSCG00000003341	TAS1R3	protein_coding		ENSSSCG00000028877	ENSG00000182185	RAD51B				ENSSSCG00000001487	KLHL31	ENSG00000124743
ENSSSCG00000013261	protein_coding			ENSSSCG00000014136	protein_coding		ENSSSCG00000002552	TDRD9	protein_coding				ENSSSCG00000003343	ATAD3A	protein_coding		ENSSSCG00000029026	ENSG00000212135	SNORD67				ENSSSCG00000001488	GCLC	ENSG00000001084
ENSSSCG00000020789	protein_coding			ENSSSCG00000022825	protein_coding		ENSSSCG00000002558	CEP170B	protein_coding				ENSSSCG00000003344	VWA1	protein_coding		ENSSSCG00000029339	ENSG00000158792	SPATA2L				ENSSSCG00000001975	PRKD1	ENSG00000184304
ENSSSCG00000014280	protein_coding			ENSSSCG00000027633	protein_coding		ENSSSCG00000008765	PCDH7	protein_coding				ENSSSCG00000003350	MIB2	protein_coding		ENSSSCG00000029541	ENSG00000146005	PSD2				ENSSSCG00000002175
ENSSSCG00000014191	protein_coding			ENSSSCG00000014229	protein_coding		ENSSSCG00000008767		protein_coding				ENSSSCG00000003351	MMP23B	protein_coding		ENSSSCG00000030137	ENSG00000185522	LMNTD2				ENSSSCG00000002283	FUT8	ENSG00000033170
ENSSSCG00000012886	protein_coding			ENSSSCG00000014230	protein_coding		ENSSSCG00000008787	KLHL5	protein_coding				ENSSSCG00000003374	ESPN	protein_coding		ENSSSCG00000030378	ENSG00000106683	LIMK1				ENSSSCG00000002284	CCDC196	ENSG00000196553
ENSSSCG00000012887	protein_coding			ENSSSCG00000013336	protein_coding		ENSSSCG00000008789	WDR19	protein_coding				ENSSSCG00000003382	TAS1R1	protein_coding		ENSSSCG00000030438						ENSSSCG00000002285	GPHN	ENSG00000171723
ENSSSCG00000012889	protein_coding			ENSSSCG00000014231	protein_coding		ENSSSCG00000008801	SLC30A9	protein_coding				ENSSSCG00000003383	ZBTB48	protein_coding		ENSSSCG00000030513	ENSG00000142609	CFAP74				ENSSSCG00000002286	GARIN2	ENSG00000172717
ENSSSCG00000014192	protein_coding			ENSSSCG00000024147	protein_coding		ENSSSCG00000008804	GRXCR1	protein_coding				ENSSSCG00000003384	DNAJC11	protein_coding		ENSSSCG00000030552	ENSG00000142700	DMRTA2				ENSSSCG00000002292	PLEKHH1	ENSG00000054690
ENSSSCG00000014359	protein_coding			ENSSSCG00000029871	protein_coding		ENSSSCG00000008807	GUF1	protein_coding				ENSSSCG00000003386	TNFRSF9	protein_coding		ENSSSCG00000030603	ENSG00000147687	TATDN1				ENSSSCG00000002351	PTGR2	ENSG00000140043
ENSSSCG00000014357	protein_coding			ENSSSCG00000024040	protein_coding		ENSSSCG00000008923	STAP1	protein_coding				ENSSSCG00000003390	SLC2A7	protein_coding		ENSSSCG00000030634						ENSSSCG00000002352	ZNF410	ENSG00000119725
ENSSSCG00000026470	protein_coding			ENSSSCG00000020815	protein_coding		ENSSSCG00000008949	AFP	protein_coding				ENSSSCG00000003396	CLSTN1	protein_coding		ENSSSCG00000031031	ENSG00000164796	CSMD3				ENSSSCG00000002354	COQ6	ENSG00000119723
ENSSSCG00000029541	protein_coding			ENSSSCG00000022656	protein_coding		ENSSSCG00000009052	ZNF330	protein_coding				ENSSSCG00000003399	RBP7	protein_coding		ENSSSCG00000001049	ENSG00000095951	HIVEP1				ENSSSCG00000002356	BBOF1	ENSG00000119636
ENSSSCG00000025040	protein_coding			ENSSSCG00000025019	protein_coding		ENSSSCG00000009053	RNF150	protein_coding				ENSSSCG00000003400	NMNAT1	protein_coding		ENSSSCG00000001067	ENSG00000230873	STMND1				ENSSSCG00000002361	VRTN	ENSG00000133980
ENSSSCG00000021989	protein_coding			ENSSSCG00000029373	protein_coding		ENSSSCG00000009055	ELMOD2	protein_coding				ENSSSCG00000003401	KIF1B	protein_coding		ENSSSCG00000001068	ENSG00000112186	CAP2				ENSSSCG00000002363	VSX2	ENSG00000119614
ENSSSCG00000014361	protein_coding			ENSSSCG00000014259	protein_coding		ENSSSCG00000009087	IL21	protein_coding				ENSSSCG00000003402	PGD	protein_coding		ENSSSCG00000001074	ENSG00000165097	KDM1B				ENSSSCG00000002438
ENSSSCG00000028067	protein_coding			ENSSSCG00000028534	protein_coding		ENSSSCG00000009092	TRPC3	protein_coding				ENSSSCG00000003403	CENPS	protein_coding		ENSSSCG00000001076	ENSG00000137393	RNF144B				ENSSSCG00000002528	TECPR2	ENSG00000196663
ENSSSCG00000014257	protein_coding			ENSSSCG00000021428	protein_coding		ENSSSCG00000009112	SEC24D	protein_coding				ENSSSCG00000003405	PEX14	protein_coding		ENSSSCG00000001083	ENSG00000112273	HDGFL1				ENSSSCG00000002530	CINP	ENSG00000100865
ENSSSCG00000014258	protein_coding			ENSSSCG00000014261	protein_coding		ENSSSCG00000009114	PRSS12	protein_coding				ENSSSCG00000003664	PPIE	protein_coding		ENSSSCG00000001087	ENSG00000124532	MRS2				ENSSSCG00000002531	MOK	ENSG00000080823
ENSSSCG00000014281	protein_coding			ENSSSCG00000014233	protein_coding		ENSSSCG00000009122	ARSJ	protein_coding				ENSSSCG00000003669	MFSD2A	protein_coding		ENSSSCG00000001090	ENSG00000112294	ALDH5A1				ENSSSCG00000002532	ZNF839	ENSG00000022976
ENSSSCG00000014080	protein_coding			ENSSSCG00000014235	protein_coding		ENSSSCG00000009123	CAMK2D	protein_coding				ENSSSCG00000003749	PIK3C3	protein_coding		ENSSSCG00000001484	ENSG00000137251	TINAG				ENSSSCG00000002535
ENSSSCG00000014282	protein_coding			ENSSSCG00000014545	protein_coding		ENSSSCG00000009126		processed_pseudogene				ENSSSCG00000003762	ADGRL4	protein_coding		ENSSSCG00000001487	ENSG00000124743	KLHL31				ENSSSCG00000002536
ENSSSCG00000028501	protein_coding			ENSSSCG00000014262	protein_coding		ENSSSCG00000009133		protein_coding				ENSSSCG00000003771	FUBP1	protein_coding		ENSSSCG00000001488	ENSG00000001084	GCLC				ENSSSCG00000002544	PPP1R13B	ENSG00000088808
ENSSSCG00000012893	protein_coding			ENSSSCG00000025563	protein_coding		ENSSSCG00000009172	PPP3CA	protein_coding				ENSSSCG00000003772	ZZZ3	protein_coding		ENSSSCG00000001975	ENSG00000184304	PRKD1				ENSSSCG00000002546	XRCC3	ENSG00000126215
ENSSSCG00000013286	protein_coding			ENSSSCG00000014446	protein_coding		ENSSSCG00000009188	STPG2	protein_coding				ENSSSCG00000003787	ZRANB2	protein_coding		ENSSSCG00000002283	ENSG00000033170	FUT8				ENSSSCG00000002552	TDRD9	ENSG00000156414
ENSSSCG00000013264	protein_coding			ENSSSCG00000014264	protein_coding		ENSSSCG00000009203	SNCA	protein_coding				ENSSSCG00000003788	PTGER3	protein_coding		ENSSSCG00000002284	ENSG00000196553	CCDC196				ENSSSCG00000002554	PLD4	ENSG00000166428
ENSSSCG00000025647	protein_coding			ENSSSCG00000014552	protein_coding		ENSSSCG00000009209		pseudogene				ENSSSCG00000003790	ANKRD13C	protein_coding		ENSSSCG00000002285	ENSG00000171723	GPHN				ENSSSCG00000002558	CEP170B	ENSG00000099814
ENSSSCG00000013270	protein_coding			ENSSSCG00000014551	protein_coding		ENSSSCG00000009211		protein_coding				ENSSSCG00000003818	DOCK7	protein_coding		ENSSSCG00000002286	ENSG00000172717	GARIN2				ENSSSCG00000002642	CDH15	ENSG00000129910
ENSSSCG00000014284	protein_coding			ENSSSCG00000021366	protein_coding		ENSSSCG00000009222	SPARCL1	protein_coding				ENSSSCG00000003821	KANK4	protein_coding		ENSSSCG00000002351	ENSG00000140043	PTGR2				ENSSSCG00000002645	GALNS	ENSG00000141012
ENSSSCG00000023111	snRNA			ENSSSCG00000013192	protein_coding		ENSSSCG00000009225	HSD17B11	protein_coding				ENSSSCG00000003826		pseudogene		ENSSSCG00000002352	ENSG00000119725	ZNF410				ENSSSCG00000002648	CBFA2T3	ENSG00000129993
ENSSSCG00000020524	rRNA			ENSSSCG00000025399	protein_coding		ENSSSCG00000009262		protein_coding				ENSSSCG00000003872	EPS15	protein_coding		ENSSSCG00000002354	ENSG00000119723	COQ6				ENSSSCG00000002651	CDT1	ENSG00000167513
ENSSSCG00000020110	rRNA			ENSSSCG00000013338	protein_coding		ENSSSCG00000009267	CSN3	protein_coding				ENSSSCG00000003876	CDKN2C	protein_coding		ENSSSCG00000002361	ENSG00000133980	VRTN				ENSSSCG00000002668	CIBAR2	ENSG00000153789
ENSSSCG00000020617	rRNA			ENSSSCG00000013244	protein_coding		ENSSSCG00000014568	DENND2B	protein_coding				ENSSSCG00000003877	FAF1	protein_coding		ENSSSCG00000002363	ENSG00000119614	VSX2				ENSSSCG00000002669	CRISPLD2	ENSG00000103196
ENSSSCG00000029680	snoRNA			ENSSSCG00000013193	protein_coding		ENSSSCG00000014570	NRIP3	protein_coding				ENSSSCG00000008678	TMEM129	protein_coding		ENSSSCG00000002438						ENSSSCG00000002847	GPT2	ENSG00000166123
ENSSSCG00000029026	snoRNA			ENSSSCG00000013201	protein_coding		ENSSSCG00000014575		protein_coding				ENSSSCG00000008682	NSD2	protein_coding		ENSSSCG00000002528	ENSG00000196663	TECPR2				ENSSSCG00000002849	SHCBP1	ENSG00000171241
ENSSSCG00000019165	miRNA			ENSSSCG00000012855	protein_coding		ENSSSCG00000014577	TMEM9B	protein_coding				ENSSSCG00000008721	ABLIM2	protein_coding		ENSSSCG00000002530	ENSG00000100865	CINP				ENSSSCG00000003331	TNFRSF4	ENSG00000186827
ENSSSCG00000026058	miRNA			ENSSSCG00000014265	protein_coding		ENSSSCG00000014578	DENND5A	protein_coding				ENSSSCG00000008724	ACOX3	protein_coding		ENSSSCG00000002531	ENSG00000080823	MOK				ENSSSCG00000003332	SDF4	ENSG00000078808
ENSSSCG00000020650	miRNA			ENSSSCG00000026674	protein_coding		ENSSSCG00000014579	TMEM41B	protein_coding				ENSSSCG00000008765	PCDH7	protein_coding		ENSSSCG00000002532	ENSG00000022976	ZNF839				ENSSSCG00000003333	C1QTNF12	ENSG00000184163
ENSSSCG00000029048	snRNA			ENSSSCG00000014238	protein_coding		ENSSSCG00000014580	RIC3	protein_coding				ENSSSCG00000008767		protein_coding		ENSSSCG00000002535						ENSSSCG00000003334	UBE2J2	ENSG00000160087
ENSSSCG00000020474	snRNA			ENSSSCG00000013245	protein_coding		ENSSSCG00000014800		protein_coding				ENSSSCG00000008787	KLHL5	protein_coding		ENSSSCG00000002536						ENSSSCG00000003336	TTLL10	ENSG00000162571
ENSSSCG00000020683	misc_RNA			ENSSSCG00000013269	protein_coding		ENSSSCG00000014803	LRRC51	protein_coding				ENSSSCG00000008789	WDR19	protein_coding		ENSSSCG00000002544	ENSG00000088808	PPP1R13B				ENSSSCG00000003338	PUSL1	ENSG00000169972
ENSSSCG00000019083	miRNA			ENSSSCG00000014266	protein_coding		ENSSSCG00000014805	TOMT	protein_coding				ENSSSCG00000008801	SLC30A9	protein_coding		ENSSSCG00000002546	ENSG00000126215	XRCC3				ENSSSCG00000003341	TAS1R3	ENSG00000169962
ENSSSCG00000019867	misc_RNA			ENSSSCG00000013197	protein_coding		ENSSSCG00000014811	INPPL1	protein_coding				ENSSSCG00000008804	GRXCR1	protein_coding		ENSSSCG00000002552	ENSG00000156414	TDRD9				ENSSSCG00000003343	ATAD3A	ENSG00000197785
ENSSSCG00000026711	snRNA			ENSSSCG00000024728	protein_coding		ENSSSCG00000014812		protein_coding				ENSSSCG00000008807	GUF1	protein_coding		ENSSSCG00000002558	ENSG00000099814	CEP170B				ENSSSCG00000003344	VWA1	ENSG00000179403
ENSSSCG00000029233	miRNA			ENSSSCG00000014530	protein_coding		ENSSSCG00000014819	ATG16L2	protein_coding				ENSSSCG00000008923	STAP1	protein_coding		ENSSSCG00000008765	ENSG00000169851	PCDH7				ENSSSCG00000003350	MIB2	ENSG00000197530
ENSSSCG00000018710	miRNA			ENSSSCG00000023647	protein_coding		ENSSSCG00000014825	RELT	protein_coding				ENSSSCG00000008949	AFP	protein_coding		ENSSSCG00000008767						ENSSSCG00000003351	MMP23B	ENSG00000189409
ENSSSCG00000020542	snRNA			ENSSSCG00000014532	protein_coding		ENSSSCG00000014896		protein_coding				ENSSSCG00000009052	ZNF330	protein_coding		ENSSSCG00000008787	ENSG00000109790	KLHL5				ENSSSCG00000003374	ESPN	ENSG00000187017
ENSSSCG00000018913	misc_RNA			ENSSSCG00000014268	protein_coding		ENSSSCG00000014933	NAALAD2	protein_coding				ENSSSCG00000009053	RNF150	protein_coding		ENSSSCG00000008789	ENSG00000157796	WDR19				ENSSSCG00000003382	TAS1R1	ENSG00000173662
ENSSSCG00000028690	snRNA			ENSSSCG00000013340	protein_coding		ENSSSCG00000014934	CHORDC1	protein_coding				ENSSSCG00000009055	ELMOD2	protein_coding		ENSSSCG00000008801	ENSG00000014824	SLC30A9				ENSSSCG00000003383	ZBTB48	ENSG00000204859
ENSSSCG00000020274	snRNA			ENSSSCG00000023620	protein_coding		ENSSSCG00000014943	DEUP1	protein_coding				ENSSSCG00000009087	IL21	protein_coding		ENSSSCG00000008804	ENSG00000215203	GRXCR1				ENSSSCG00000003384	DNAJC11	ENSG00000007923
ENSSSCG00000018405	rRNA			ENSSSCG00000014535	protein_coding		ENSSSCG00000014995	DDI1	protein_coding				ENSSSCG00000009092	TRPC3	protein_coding		ENSSSCG00000008807	ENSG00000151806	GUF1				ENSSSCG00000003386	TNFRSF9	ENSG00000049249
ENSSSCG00000019588	snRNA			ENSSSCG00000014240	protein_coding		ENSSSCG00000015297	ADAM22	protein_coding				ENSSSCG00000009112	SEC24D	protein_coding		ENSSSCG00000008923	ENSG00000035720	STAP1				ENSSSCG00000003390	SLC2A7	ENSG00000197241
ENSSSCG00000019134	misc_RNA			ENSSSCG00000022752	protein_coding		ENSSSCG00000015300	ZNF804B	protein_coding				ENSSSCG00000009114	PRSS12	protein_coding		ENSSSCG00000008949	ENSG00000081051	AFP				ENSSSCG00000003396	CLSTN1	ENSG00000171603
ENSSSCG00000018701	miRNA			ENSSSCG00000012872	protein_coding		ENSSSCG00000015302	STEAP2	protein_coding				ENSSSCG00000009122	ARSJ	protein_coding		ENSSSCG00000009052	ENSG00000109445	ZNF330				ENSSSCG00000003399	RBP7	ENSG00000162444
ENSSSCG00000029721	miRNA			ENSSSCG00000013266	protein_coding		ENSSSCG00000015307	CDK14	protein_coding				ENSSSCG00000009123	CAMK2D	protein_coding		ENSSSCG00000009053	ENSG00000170153	RNF150				ENSSSCG00000003400	NMNAT1	ENSG00000173614
ENSSSCG00000027798	miRNA			ENSSSCG00000012870	protein_coding		ENSSSCG00000015310	AKAP9	protein_coding				ENSSSCG00000009126		processed_pseudogene		ENSSSCG00000009055	ENSG00000179387	ELMOD2				ENSSSCG00000003401	KIF1B	ENSG00000054523
ENSSSCG00000020162	rRNA			ENSSSCG00000026299	protein_coding		ENSSSCG00000015314	ANKIB1	protein_coding				ENSSSCG00000009133		protein_coding		ENSSSCG00000009087	ENSG00000138684	IL21				ENSSSCG00000003402	PGD	ENSG00000142657
ENSSSCG00000018557	misc_RNA			ENSSSCG00000025884	protein_coding		ENSSSCG00000015333	ASB4	protein_coding				ENSSSCG00000009172	PPP3CA	protein_coding		ENSSSCG00000009092	ENSG00000138741	TRPC3				ENSSSCG00000003403	CENPS	ENSG00000175279
ENSSSCG00000018513	miRNA			ENSSSCG00000012871	protein_coding		ENSSSCG00000015407	GNAI1	protein_coding				ENSSSCG00000009188	STPG2	protein_coding		ENSSSCG00000009112	ENSG00000150961	SEC24D				ENSSSCG00000003405	PEX14	ENSG00000142655
ENSSSCG00000030512	protein_coding			ENSSSCG00000012873	protein_coding		ENSSSCG00000015408		protein_coding				ENSSSCG00000009203	SNCA	protein_coding		ENSSSCG00000009114	ENSG00000164099	PRSS12				ENSSSCG00000003664	PPIE	ENSG00000084072
ENSSSCG00000024293	protein_coding			ENSSSCG00000013249	protein_coding		ENSSSCG00000015422	PMPCB	protein_coding				ENSSSCG00000009209		pseudogene		ENSSSCG00000009122	ENSG00000180801	ARSJ				ENSSSCG00000003669	MFSD2A	ENSG00000168389
ENSSSCG00000008415	protein_coding			ENSSSCG00000014516	protein_coding		ENSSSCG00000015424	PSMC2	protein_coding				ENSSSCG00000009211		protein_coding		ENSSSCG00000009123	ENSG00000145349	CAMK2D				ENSSSCG00000003749	PIK3C3	ENSG00000078142
ENSSSCG00000030378	protein_coding			ENSSSCG00000012875	protein_coding		ENSSSCG00000015462	TPK1	protein_coding				ENSSSCG00000009222	SPARCL1	protein_coding		ENSSSCG00000009126						ENSSSCG00000003762	ADGRL4	ENSG00000162618
ENSSSCG00000025966	protein_coding			ENSSSCG00000014273	protein_coding		ENSSSCG00000015492	DARS2	protein_coding				ENSSSCG00000009225	HSD17B11	protein_coding		ENSSSCG00000009133						ENSSSCG00000003771	FUBP1	ENSG00000162613
ENSSSCG00000027487	protein_coding			ENSSSCG00000014176	protein_coding		ENSSSCG00000015494	ZBTB37	protein_coding				ENSSSCG00000009262		protein_coding		ENSSSCG00000009172	ENSG00000138814	PPP3CA				ENSSSCG00000003772	ZZZ3	ENSG00000036549
ENSSSCG00000008475	protein_coding			ENSSSCG00000023737	protein_coding		ENSSSCG00000015497	KLHL20	protein_coding				ENSSSCG00000009267	CSN3	protein_coding		ENSSSCG00000009188	ENSG00000163116	STPG2				ENSSSCG00000003787	ZRANB2	ENSG00000132485
ENSSSCG00000023812	protein_coding			ENSSSCG00000014509	protein_coding		ENSSSCG00000015499	RABGAP1L	protein_coding				ENSSSCG00000014568	DENND2B	protein_coding		ENSSSCG00000009203	ENSG00000145335	SNCA				ENSSSCG00000003788	PTGER3	ENSG00000050628
ENSSSCG00000028683	protein_coding			ENSSSCG00000012879	protein_coding		ENSSSCG00000015568	RNF2	protein_coding				ENSSSCG00000014570	NRIP3	protein_coding		ENSSSCG00000009209						ENSSSCG00000003790	ANKRD13C	ENSG00000118454
ENSSSCG00000008247	protein_coding			ENSSSCG00000014274	protein_coding		ENSSSCG00000015569	SWT1	protein_coding				ENSSSCG00000014575		protein_coding		ENSSSCG00000009211						ENSSSCG00000003818	DOCK7	ENSG00000116641
ENSSSCG00000007719	protein_coding			ENSSSCG00000014179	protein_coding		ENSSSCG00000015577	ODR4	protein_coding				ENSSSCG00000014577	TMEM9B	protein_coding		ENSSSCG00000009222	ENSG00000152583	SPARCL1				ENSSSCG00000003821	KANK4	ENSG00000132854
ENSSSCG00000008614	protein_coding			ENSSSCG00000014343	protein_coding		ENSSSCG00000015586	RPS6KC1	protein_coding				ENSSSCG00000014578	DENND5A	protein_coding		ENSSSCG00000009225	ENSG00000198189	HSD17B11				ENSSSCG00000003826
ENSSSCG00000007720	protein_coding			ENSSSCG00000013384	protein_coding		ENSSSCG00000015588	ANGEL2	protein_coding				ENSSSCG00000014579	TMEM41B	protein_coding		ENSSSCG00000009262	ENSG00000126545	CSN1S1				ENSSSCG00000003872	EPS15	ENSG00000085832
ENSSSCG00000030039	protein_coding			ENSSSCG00000030137	protein_coding		ENSSSCG00000015591	SPATA45	protein_coding				ENSSSCG00000014580	RIC3	protein_coding		ENSSSCG00000009267	ENSG00000171209	CSN3				ENSSSCG00000003876	CDKN2C	ENSG00000123080
ENSSSCG00000007543	protein_coding			ENSSSCG00000030418	protein_coding		ENSSSCG00000015593	NSL1	protein_coding				ENSSSCG00000014618		protein_coding		ENSSSCG00000014568	ENSG00000166444	DENND2B				ENSSSCG00000003877	FAF1	ENSG00000185104
ENSSSCG00000007721	protein_coding			ENSSSCG00000026606	protein_coding		ENSSSCG00000018178		snoRNA				ENSSSCG00000014708		protein_coding		ENSSSCG00000014570	ENSG00000175352	NRIP3				ENSSSCG00000008678	TMEM129	ENSG00000168936
[truncated: 748 more rows]

## Sheet: S5
AHIPs_loss
GroupID	Category	Term	Description	LogP	Log(q-value)	InTerm_InList	Genes	Symbols
[truncated: 211 more rows]

## Sheet: S6
WECPs_loss_GO
[truncated: 311 more rows]
[truncated: 42 more columns]

## Sheet: S7
Detection and analysis of genome‐wide copy number variation in the pig genome using an 80 K SNP Beadchip_LW POPULATION
[truncated: 81 more rows]
